# Supplementary material for: Comparative Transcriptome Analysis Reveals Regulatory Networks during the Maize Ear Shank Elongation Process
Source: Int J Mol Sci. 2021 Jun 29;22(13):7029. doi: 10.3390/ijms22137029 (PMC8268914; doi:10.3390/ijms22137029)
Supplement: Supplementary file 1 [file ijms-22-07029-s001.zip]

Archive with 2 entries (2 files):
- Figure S1 and Table S1.pdf
- Table S2-4.xlsx
