# Supplementary material for: Comparative Transcriptome Analysis Reveals Regulatory Networks during the Maize Ear Shank Elongation Process
Source: Int J Mol Sci. 2021 Jun 29;22(13):7029. doi: 10.3390/ijms22137029 (PMC8268914; doi:10.3390/ijms22137029)
Supplement: Supplementary file 1 [file ijms-22-07029-s001.zip › Table S2-4.xlsx]

## Sheet: Table S2
Table S2: Gene clustering analysis at different developing stages
Gene	cluster	L1	L2	L3	L4
Zm00001d027381	3	0	0	1.00774	0
Zm00001d033445	3	0	0	1.0085	0
Zm00001d028378	3	0	0	1.02275	0
Zm00001d022823	3	0	0	1.02513	0
Zm00001d033718	3	0	0	1.02526	0
Zm00001d032713	3	0	0	1.03288	0
Zm00001d022991	3	0	0	1.05841	0
Zm00001d022968	3	0	0	1.0697	0
Zm00001d034549	3	0	0	1.08171	0
Zm00001d034169	3	0	0	1.08455	0
Zm00001d031426	3	0	0	1.09715	0
Zm00001d032001	3	0	0	1.10208	0
GRMZM5G899836	3	0.050953	0.029196	1.0363	0
GRMZM5G834282	3	0.0967385	0	1.02551	0
Zm00001d022881	3	0	0	1.14236	0
Zm00001d029606	3	0	0	1.14897	0
Zm00001d030351	3	0	0	1.15407	0
Zm00001d027601	3	0	0	1.18993	0
Zm00001d022869	3	0	0	1.19277	0
ENSRNA049438552	3	0	0	1.2113	0
GRMZM5G876106	3	0.0112975	0.090636	1.13323	0
Zm00001d031965	3	0	0	1.24796	0
ENSRNA049479731	3	0.103863	0.0579745	1.09041	0
Zm00001d026670	4	1.25744	0	0	0
Zm00001d022827	3	0	0	1.26355	0
Zm00001d032957	3	0	0	1.26919	0
Zm00001d026574	3	0.167803	0.081537	1.03781	0
Zm00001d034083	3	0	0	1.31875	0
Zm00001d030964	3	0	0	1.32471	0
Zm00001d031864	3	0	0	1.33924	0
Zm00001d022963	3	0	0	1.34545	0
ENSRNA049457531	3	0.049423	0	1.31164	0
Zm00001d029962	3	0	0	1.36123	0
Zm00001d032881	3	0	0	1.37966	0
Zm00001d027476	3	0	0	1.38421	0
Zm00001d033007	3	0	0	1.41259	0
Zm00001d032964	3	0	0	1.41638	0
Zm00001d032007	3	0	0	1.41822	0
Zm00001d026469	4	1.33391	0.073355	0.0166475	0
GRMZM5G816274	3	0.251845	0	1.17929	0
Zm00001d032242	3	0	0	1.43893	0
Zm00001d034787	3	0	0	1.44011	0
Zm00001d032648	3	0	0	1.44876	0
Zm00001d032519	3	0	0	1.44897	0
Zm00001d028870	9	0.256917	0.015768	0.0115765	1.16564
ENSRNA049457253	3	0.0196835	0	1.43985	0
Zm00001d029858	3	0	0	1.46634	0
Zm00001d022828	3	0	0	1.47066	0
Zm00001d029338	3	0	0	1.47774	0
Zm00001d022950	3	0	0	1.49294	0
GRMZM5G858556	3	0.089256	0.064395	1.34444	0
Zm00001d030076	3	0	0	1.51163	0
GRMZM5G877040	3	0.0880145	0.0086535	1.41714	0
Zm00001d031698	3	0	0	1.51982	0
Zm00001d028878	3	0	0	1.52531	0
Zm00001d029960	3	0	0	1.53093	0
GRMZM5G861791	3	0.461068	0	1.08013	0
GRMZM5G816772	3	0.030053	0	1.52321	0
Zm00001d032622	3	0	0	1.59024	0
Zm00001d027772	3	0	0	1.59209	0
Zm00001d026683	4	1.59734	0	0	0
Zm00001d022695	3	0	0	1.60168	0
Zm00001d026250	3	0.41106	0	1.19126	0
ENSRNA049479657	3	0.0160395	0	1.59878	0
Zm00001d028865	3	0	0	1.62406	0
Zm00001d034413	3	0	0	1.63008	0
Zm00001d034930	3	0	0	1.63763	0
GRMZM5G890451	3	0.0444445	0	1.60447	0
Zm00001d022657	3	0	0	1.65554	0
ENSRNA049439213	3	0	0	1.67151	0
Zm00001d028584	3	0	0	1.68323	0
GRMZM5G811749	3	0.0211825	0	1.69316	0
Zm00001d026679	4	1.71195	0.02189	0	0
Zm00001d026654	4	1.74475	0	0.002036	0
Zm00001d029492	3	0	0	1.76409	0
Zm00001d031206	3	0	0	1.78251	0
Zm00001d052872	3	0.102907	0.0876245	1.53129	0.074236
Zm00001d027382	3	0	0	1.85479	0
GRMZM5G808402	3	0.23296	0.006918	1.645	0
Zm00001d022882	3	0	0	1.89884	0
Zm00001d033690	3	0	0	1.90988	0
Zm00001d022967	3	0	0	1.91331	0
Zm00001d022703	3	0	0	1.93382	0
Zm00001d029169	3	0	0	1.93776	0
Zm00001d029593	3	0	0	1.93953	0
Zm00001d026353	4	1.49313	0.402794	0.052448	0
GRMZM5G877454	3	0.003389	0.0507555	1.89476	0
Zm00001d034671	3	0	0	1.95233	0
Zm00001d007716	4	1.41713	0.227371	0.0462335	0.288403
Zm00001d033009	3	0	0	1.98239	0
Zm00001d026300	1	1.11961	0	0.867614	0
Zm00001d027642	3	0	0	1.99518	0
Zm00001d019397	4	1.56179	0.226589	0.078879	0.133925
Zm00001d030333	3	0	0	2.00453	0
Zm00001d030555	3	0	0	2.00588	0
GRMZM5G815553	3	0.0631275	0.103831	1.85165	0
GRMZM5G815453	3	0.265508	0.0120845	1.75047	0
Zm00001d026705	4	2.02156	0.013399	0	0
Zm00001d029230	3	0	0	2.03506	0
ENSRNA049457359	3	0.23208	0	1.82498	0
Zm00001d029273	3	0.0169465	0.143825	1.83815	0.0617415
Zm00001d029588	3	0	0	2.07273	0
Zm00001d023684	8	0.023364	1.82037	0.238001	0
GRMZM5G879235	3	0.0203165	0	2.06665	0
Zm00001d028882	3	0	0	2.08748	0
Zm00001d030338	3	0	0	2.09612	0
Zm00001d030855	3	0	0	2.13508	0
Zm00001d022958	3	0	0	2.13921	0
Zm00001d032289	3	0	0	2.13933	0
Zm00001d029618	3	0	0	2.1471	0
Zm00001d026672	4	2.16074	0.005778	0	0
GRMZM5G871099	3	0.082789	0	2.10288	0
Zm00001d032746	3	0	0	2.19098	0
Zm00001d034216	3	0	0	2.19404	0
Zm00001d027843	3	0	0	2.22298	0
Zm00001d033008	3	0	0	2.23348	0
Zm00001d023023	3	0	0	2.24578	0
Zm00001d022887	3	0	0	2.26912	0
Zm00001d030965	3	0	0	2.28848	0
ENSRNA049471957	3	0	0	2.31158	0
Zm00001d026358	4	2.17216	0.106361	0.0401555	0
Zm00001d037198	4	2.22307	0	0.03385	0.067389
ENSRNA049479663	3	0.035695	0.0155555	2.27659	0
Zm00001d039481	5	0.12962	1.33458	0.790403	0.09447
GRMZM5G806488	3	0.027602	0	2.32991	0
Zm00001d034029	3	0	0	2.3613	0
Zm00001d027989	3	0	0	2.36381	0
Zm00001d027234	3	0	0	2.37593	0
Zm00001d027245	3	0	0	2.38039	0
Zm00001d030629	3	0	0	2.39655	0
Zm00001d032876	3	0	0	2.4046	0
GRMZM5G800101	3	0	0	2.40777	0
Zm00001d029954	3	0	0	2.4098	0
Zm00001d028519	3	0	0	2.41749	0
Zm00001d022888	3	0	0	2.42173	0
Zm00001d031477	3	0	0	2.4312	0
Zm00001d023088	7	0.0934535	0.0158795	1.00246	1.33493
Zm00001d033784	3	0	0	2.46089	0
Zm00001d034132	3	0	0	2.48557	0
ENSRNA049478193	7	0.0064245	0.048991	1.85592	0.575604
Zm00001d025573	7	0.282052	0	1.06474	1.17349
Zm00001d024781	8	0.175524	1.75771	0.398818	0.199478
Zm00001d033399	3	0	0	2.55854	0
Zm00001d030228	3	0	0	2.56629	0
Zm00001d022696	3	0	0	2.56791	0
Zm00001d026491	4	2.58057	0	0	0
Zm00001d030380	2	0.021577	0.901259	0.420005	1.24607
Zm00001d031391	3	0	0	2.59084	0
Zm00001d033029	3	0	0	2.64889	0
Zm00001d017813	6	1.37479	0.932323	0.152053	0.203777
Zm00001d026689	4	2.67424	7.25e-05	5e-06	0
ENSRNA049479745	3	0.0196835	0.186488	2.47217	0
Zm00001d026399	3	0.659384	0	2.02765	0
Zm00001d028497	3	0	0	2.68812	0
Zm00001d022714	3	0	0	2.69333	0
Zm00001d008175	2	0.084731	0.880672	0.647601	1.12469
Zm00001d029857	3	0	0	2.75078	0
Zm00001d036511	9	1.0668	0.60127	0	1.08766
Zm00001d030257	3	0	0	2.75864	0
Zm00001d030574	3	0	0	2.7737	0
GRMZM5G898772	3	0.019245	0	2.76658	0
Zm00001d026450	6	1.18826	1.60248	0	0
Zm00001d030879	3	0	0	2.80127	0
Zm00001d048562	6	1.49291	1.21475	0	0.095348
Zm00001d047339	8	0.0667235	2.24844	0.166027	0.33263
Zm00001d004059	3	0.023209	0.934926	1.75736	0.128
Zm00001d026453	5	0.162692	2.11411	0.576175	0
Zm00001d008467	1	1.27091	0.346542	0.744461	0.502949
Zm00001d028582	3	0	0	2.89134	0
GRMZM5G835775	3	0.107361	0.0149335	2.77466	0
Zm00001d026402	4	2.89124	0	0.0207125	0
Zm00001d005279	3	0	0.437825	2.47217	0.004044
Zm00001d045942	2	0	0.0655065	0.11994	2.73116
Zm00001d033103	2	0	0.780622	0.050743	2.09736
Zm00001d025985	6	1.66793	1.00778	0.101183	0.153536
Zm00001d010224	5	0	1.99232	0.934861	0.021425
GRMZM5G897755	3	0.010712	0	2.94304	0
Zm00001d031578	3	0	0	2.96868	0
Zm00001d032208	3	0	0	2.98469	0
Zm00001d026542	8	0.6453	2.34171	0	0
Zm00001d052256	4	1.42067	0.0291975	0.502552	1.03471
Zm00001d052422	4	2.07187	0	0.498308	0.427154
Zm00001d034646	3	0	0	3.00014	0
Zm00001d003749	8	0.614413	2.12199	0.15861	0.105969
Zm00001d019334	2	0.0889755	0	0.577198	2.342
Zm00001d032628	3	0	0	3.02359	0
ENSRNA049438404	5	0.527713	1.47624	0.891462	0.140358
Zm00001d033351	3	0	0	3.04014	0
Zm00001d034088	3	0	0	3.08168	0
ENSRNA049464954	3	0	0	3.09342	0
Zm00001d035647	7	0.0559865	0	1.33	1.71397
Zm00001d031861	3	0	0	3.12927	0
ENSRNA049437473	3	0	0	3.12996	0
Zm00001d000868	2	0.0106735	0.298411	0	2.82918
Zm00001d013003	8	0.714179	1.36552	0	1.05928
GRMZM5G866990	3	0.01053	0	3.13477	0
Zm00001d033820	3	0	0	3.14876	0
Zm00001d029874	3	0	0	3.16468	0
Zm00001d030402	8	0.63531	1.97426	0.475101	0.087831
Zm00001d032020	3	0	0	3.18608	0
Zm00001d029431	3	0	0	3.19606	0
Zm00001d029354	3	0	0	3.19867	0
ENSRNA049452118	3	0	0.032459	3.17499	0
Zm00001d026354	4	2.3367	0.873412	0	0
Zm00001d031410	3	0	0	3.22446	0
GRMZM5G827309	3	0.0162205	0	3.21653	0
Zm00001d010874	2	0.0811835	0.013167	0	3.14484
ENSRNA049471800	3	0	0	3.24641	0
GRMZM5G800096	3	0.0440195	0.014599	3.19866	0
Zm00001d043990	2	0.351743	0.941148	0.629536	1.37315
Zm00001d010390	4	2.33979	0.0576935	0.0687255	0.830601
GRMZM5G844074	3	0.0075875	0.0100255	3.31327	0
GRMZM5G809869	3	0.013057	7.9e-05	3.33495	0
Zm00001d026487	4	3.25761	0.118264	0	0
Zm00001d031934	3	0	0	3.37779	0
ENSRNA049479761	3	0	0.0429945	3.3388	0
Zm00001d026553	3	0.117878	0.067009	3.2141	0
Zm00001d002441	9	1.23493	0.161468	0.516047	1.48692
Zm00001d041032	7	0.112255	0.312184	1.74757	1.2376
Zm00001d019178	3	0.0341115	0.501028	2.87879	0
GRMZM5G884912	3	0.126594	0	3.3114	0
Zm00001d019994	1	1.60461	0.300847	0.929407	0.604375
Zm00001d032885	3	0	0	3.45114	0
Zm00001d026248	3	1.1526	0.456168	1.85924	0
Zm00001d033858	2	0.603192	0.319644	0.869398	1.67971
Zm00001d033236	9	1.23757	0	0.243138	2.00855
Zm00001d052397	3	0.448269	0.973892	1.94737	0.123037
Zm00001d007589	2	0.256348	1.50011	0.013333	1.73752
ENSRNA049470263	3	0	0	3.52326	0
Zm00001d000866	5	0.132401	1.35873	1.24317	0.791435
Zm00001d045374	5	0.016655	1.65205	1.00418	0.853021
Zm00001d043973	1	1.05418	1.00051	1.08455	0.388763
Zm00001d043707	3	0.520729	0.028357	2.99344	0
Zm00001d044623	9	1.07801	0.853213	0.087365	1.52876
Zm00001d039903	4	3.47154	0	0.120748	0
Zm00001d008382	6	1.67612	0.996074	0.694785	0.239307
Zm00001d046256	7	0.048212	0.435816	1.38572	1.73905
Zm00001d028495	3	0	0	3.61777	0
Zm00001d033583	3	0	0	3.62058	0
Zm00001d022666	8	0.0237655	3.20012	0.309167	0.092215
Zm00001d027762	3	0	0	3.63785	0
Zm00001d034095	3	0	0	3.63923	0
Zm00001d036579	7	0.251317	0.603554	2.01423	0.77416
Zm00001d031713	3	0	0	3.64573	0
Zm00001d034741	3	0	0	3.65616	0
Zm00001d041991	1	2.20304	0.003678	1.00751	0.44797
Zm00001d033643	3	0	0	3.67925	0
Zm00001d026464	1	2.41572	0.12792	1.13602	0
ENSRNA049457279	3	0.108226	0	3.57918	0
Zm00001d034753	3	0	0	3.69824	0
GRMZM5G853723	3	0	0.0111435	3.69697	0
Zm00001d030611	3	0	0	3.72487	0
ENSRNA049476973	3	0	0	3.72584	0
Zm00001d032180	3	0	0	3.73017	0
Zm00001d032884	3	0	0	3.73348	0
Zm00001d030001	3	0	0	3.73395	0
ENSRNA049476978	3	0	0	3.73508	0
Zm00001d013786	4	3.18458	0.54165	0	0.0096745
Zm00001d032880	3	0	0	3.7376	0
Zm00001d033207	3	0	0	3.74632	0
Zm00001d032371	3	0	0	3.75479	0
Zm00001d044701	4	2.33362	0.535393	0.680913	0.215446
Zm00001d000894	2	0.239456	0.963449	0.030584	2.53369
Zm00001d028499	3	0	0	3.77092	0
Zm00001d026388	1	2.24445	0.661331	0.873213	0
Zm00001d020557	9	1.07071	1.193	0.159285	1.36363
Zm00001d036166	2	0.078591	1.07801	0.135766	2.495
Zm00001d023205	4	3.4781	0	0.313223	0
Zm00001d020684	6	2.08236	1.13368	0.24605	0.329659
Zm00001d026438	8	0.0723155	3.67926	0.054143	0
Zm00001d005003	6	1.27106	2.38774	0.152122	0
Zm00001d022953	3	0.679831	0.520189	2.00514	0.608963
Zm00001d008472	8	0.184056	2.30494	0.175417	1.16588
Zm00001d032387	3	0	0	3.83568	0
Zm00001d027730	3	0	0	3.83626	0
Zm00001d028874	3	0	0	3.84982	0
Zm00001d023495	3	1.14136	0.216959	2.47993	0.011652
Zm00001d002143	8	1.06182	1.83101	0	0.957803
GRMZM5G801958	3	0.0978605	0	3.75423	0
Zm00001d029885	3	0	0	3.86423	0
Zm00001d034207	3	0	0	3.8682	0
Zm00001d029851	3	0	0	3.87188	0
Zm00001d030487	3	0	0	3.87327	0
Zm00001d033442	3	0	0	3.87855	0
Zm00001d043545	2	0	0.884501	0.943369	2.05073
Zm00001d050897	6	2.37074	1.18556	0.0088505	0.323453
Zm00001d016333	2	0.093753	0.771984	0.067573	2.96219
Zm00001d027918	9	0.950622	0.113809	0.11366	2.72486
Zm00001d033785	3	0	0	3.91607	0
Zm00001d034573	3	0	0	3.91689	0
ENSRNA049439029	3	0	0	3.91863	0
Zm00001d007869	9	1.01402	0	0.498515	2.40706
Zm00001d034743	3	0	0	3.92176	0
ENSRNA049466858	3	0	0	3.94008	0
Zm00001d000903	9	0.641799	0.598022	0.126181	2.58672
Zm00001d014648	2	0.0875175	0.560331	0.158537	3.15053
Zm00001d001373	5	0.0021845	2.52807	1.28749	0.153564
Zm00001d041729	8	0.825711	2.47764	0.511921	0.203204
Zm00001d027993	3	0	0	4.03114	0
Zm00001d009732	5	0.158159	2.0022	1.64994	0.222588
Zm00001d022778	3	0	0	4.03678	0
Zm00001d042742	3	0.22385	0.443647	3.18424	0.185725
Zm00001d026634	4	3.96466	0	0.078385	0
Zm00001d028694	3	0	0	4.05847	0
Zm00001d051435	8	0.526954	2.74567	0.0876015	0.698487
Zm00001d043470	6	2.08986	1.52261	0.214546	0.24146
Zm00001d005897	7	0.0880235	0.38363	1.907	1.6902
Zm00001d027736	3	0	0	4.08318	0
Zm00001d015298	3	0.213334	0.385191	3.18099	0.307121
Zm00001d039954	2	0	0	0.876143	3.22708
Zm00001d039754	3	0.770645	0.966951	2.29812	0.087137
Zm00001d035080	3	0.446337	0.0272515	2.95312	0.712611
ENSRNA049468366	3	0	0	4.14371	0
Zm00001d017034	8	0.736645	2.29298	0.0404375	1.08247
Zm00001d043004	8	0.213911	3.18821	0.196154	0.5544
Zm00001d027605	3	0	0	4.16104	0
Zm00001d032023	3	0	0	4.1628	0
Zm00001d032903	3	0	0	4.17781	0
Zm00001d026318	8	0.348667	3.70295	0.12728	0
Zm00001d020308	2	0.377503	0.311655	1.03916	2.45961
Zm00001d025747	9	1.20567	0.886915	0.405702	1.69294
Zm00001d026676	4	4.12129	0.0717535	0	0
Zm00001d015157	8	0.0190415	3.99316	0.035161	0.147917
Zm00001d014686	2	0.262508	1.7958	0.171421	1.97266
Zm00001d032345	3	0	0	4.21141	0
Zm00001d022880	3	0	0	4.21324	0
Zm00001d027604	3	0	0	4.23932	0
Zm00001d047722	2	0.0567575	1.59675	0.197197	2.40048
Zm00001d003794	3	1.06845	0.143362	2.32387	0.730463
Zm00001d026471	4	4.15994	0.113523	0.002113	0
Zm00001d001128	2	0.0260475	1.6297	0.210149	2.41146
ENSRNA049469650	3	0	0	4.27907	0
Zm00001d025057	1	1.96142	0.142786	2.17681	0
ENSRNA049474675	3	0.058303	1.07831	3.14599	0
Zm00001d022571	3	0.0370635	0.498077	3.74846	0
Zm00001d007553	9	0.347021	0.0609835	0	3.8789
Zm00001d028028	3	0	0	4.30726	0
Zm00001d023002	3	0	0	4.32028	0
Zm00001d044788	3	0.330489	0.651761	2.99212	0.348842
GRMZM5G894515	3	0.14951	0	4.18139	0
Zm00001d027606	3	0	0	4.3503	0
Zm00001d004339	3	0.216741	0.0933275	3.99212	0.0564195
Zm00001d036066	4	2.88996	0.216768	0.664917	0.59065
Zm00001d011845	1	1.84073	0.873761	1.58026	0.076008
Zm00001d032960	3	0	0	4.39233	0
ENSRNA049474917	4	2.96288	0.580866	0.85093	0
Zm00001d026403	8	0.292849	4.08928	0.0152535	0
ENSRNA049455202	2	0.351677	0.587916	0.272603	3.18838
Zm00001d003027	8	1.02123	3.14546	0.144462	0.0926285
Zm00001d032953	3	0	0	4.41763	0
Zm00001d030754	3	0	0	4.41837	0
GRMZM5G861212	3	0.030945	0	4.38955	0
ENSRNA049479751	3	0.10272	0.246195	4.07972	0
Zm00001d044590	8	0.164577	3.7623	0.511739	0.0010055
Zm00001d010939	7	0	0.232536	3.28384	0.927833
Zm00001d026414	4	4.44413	0	0.007204	0
Zm00001d029648	3	0	0	4.47522	0
Zm00001d031748	3	0	0	4.49898	0
Zm00001d029554	8	1.03692	2.62265	0.666303	0.174835
Zm00001d026520	5	0	2.75203	1.7508	0
Zm00001d027921	8	0.595198	2.13427	0.382257	1.41069
Zm00001d017660	1	2.03385	0.362851	2.09832	0.029742
GRMZM5G884960	3	0.038	0.0011435	4.48667	0
Zm00001d026357	8	0.582494	3.94614	0	0
Zm00001d044458	8	0.601703	3.3035	0.0514565	0.581139
Zm00001d048436	3	0.0616875	0.167034	4.32742	0
ENSRNA049479768	3	0.0371715	0.080565	4.43852	0
GRMZM5G874448	3	0.0174645	0.010648	4.53046	0
Zm00001d028503	3	0	0	4.55909	0
Zm00001d041599	1	2.80821	0.461514	1.25092	0.053874
Zm00001d004072	7	0.175807	0	3.12097	1.28351
Zm00001d050870	1	1.89837	0.859445	1.50469	0.319008
Zm00001d051865	4	1.94467	0.227703	0.976948	1.43299
Zm00001d016229	9	0.707481	0	0.088693	3.79089
Zm00001d033389	3	0	0	4.59797	0
Zm00001d034812	3	0	0	4.62026	0
Zm00001d033452	3	0	0	4.62461	0
Zm00001d051318	8	0.0555855	4.52311	0	0.0620945
Zm00001d039924	5	0.0340465	1.85654	2.31805	0.43611
Zm00001d024185	7	0.344264	0.100212	2.92342	1.27724
Zm00001d030486	3	0	0	4.6475	0
Zm00001d030881	3	0	0	4.66594	0
ENSRNA049479219	2	0.209916	0.53032	0.568585	3.36078
Zm00001d034441	4	3.96537	0.346523	0.136776	0.230649
Zm00001d029796	3	0	0	4.6798	0
Zm00001d026537	5	0.469512	1.90054	2.3101	0
Zm00001d025634	2	0.148038	0.871084	0.971759	2.68978
Zm00001d008573	4	2.59847	1.09546	0.987348	0
Zm00001d004293	9	1.84494	0.411553	0.0962525	2.32979
Zm00001d026524	6	2.59474	2.03927	0.060144	0
Zm00001d032577	3	0	0	4.6959	0
Zm00001d037749	8	0.0256065	3.42603	0.140608	1.10587
Zm00001d032203	8	0.176271	3.68484	0.0185335	0.82221
Zm00001d027753	3	0	0	4.70335	0
GRMZM5G892247	3	0.0250215	0	4.68136	0
Zm00001d026665	4	4.65503	0.051792	0.001615	0
Zm00001d029229	3	0	0	4.71727	0
Zm00001d026757	4	3.84487	0.12798	0.390342	0.357627
Zm00001d026562	4	3.32409	1.35909	0.042646	0
Zm00001d032064	3	0	0	4.72973	0
Zm00001d030583	3	0	0	4.74163	0
Zm00001d018658	5	0.061609	1.71246	1.44244	1.52599
Zm00001d041496	8	0.453607	3.2066	0.813677	0.269399
Zm00001d051053	2	0.4731	1.88238	0.29928	2.09408
Zm00001d032087	3	0	0	4.77223	0
Zm00001d027882	3	0	0	4.78278	0
Zm00001d026434	4	4.73752	0	0.0560195	0
Zm00001d003186	3	1.38773	0.122689	3.2155	0.0811575
ENSRNA049457302	3	0.125266	0.0614815	4.62278	0
Zm00001d041534	1	2.14925	0	1.76481	0.904168
zma-MIR160c	5	1.46523	1.80586	1.55066	5e-06
Zm00001d026671	4	4.7751	0.052697	0	0
Zm00001d000690	7	0.001249	0.047381	2.86012	1.92587
Zm00001d045748	3	0.102003	1.3917	3.19301	0.157428
Zm00001d002606	7	0.0715535	1.0907	1.83326	1.85143
Zm00001d007954	9	1.04013	0.48149	0.237712	3.08792
Zm00001d051954	7	0.0552445	1.01266	1.7333	2.06053
Zm00001d008020	5	0.0683675	3.32344	1.31071	0.164364
Zm00001d004133	6	2.06336	2.21024	0.33689	0.257821
Zm00001d020111	6	1.51119	1.94739	0.844052	0.566299
Zm00001d001377	3	0.124137	0.306436	4.14335	0.296557
Zm00001d017112	4	4.14954	0.44262	0.207596	0.0744605
Zm00001d034445	3	0	0	4.90522	0
Zm00001d024016	9	1.46143	0.040417	1.3727	2.03333
Zm00001d001035	7	0.0675565	1.3548	1.77739	1.70914
Zm00001d032634	3	0	0	4.91318	0
Zm00001d028224	3	0	0	4.92371	0
Zm00001d022831	8	0.048572	3.32316	0.396809	1.16067
Zm00001d032599	3	0	0	4.94555	0
ENSRNA049476589	6	2.06154	2.42678	0.105583	0.354855
Zm00001d030203	3	0	0	4.95154	0
Zm00001d003990	7	0.276669	0.216223	2.92979	1.53641
Zm00001d033077	6	1.95598	1.48643	0.030928	1.48999
Zm00001d049599	2	0.026775	0.050255	2.06112	2.83344
Zm00001d030871	3	0	0	4.97312	0
Zm00001d027254	8	0.714883	3.85531	0.15714	0.249969
Zm00001d032886	3	0	0	5.01164	0
ENSRNA049438128	3	0	0	5.01405	0
Zm00001d041472	2	0.098511	0.194653	0.877567	3.88123
Zm00001d036016	5	0.067538	1.99585	2.6747	0.320471
Zm00001d013816	2	0.983982	0.891139	1.03956	2.1737
Zm00001d003689	1	1.90125	0	2.05772	1.13765
Zm00001d032969	5	0.0525555	2.33675	2.7133	0
Zm00001d032896	9	2.10087	0	0.209318	2.79314
Zm00001d033867	3	0	0	5.10998	0
Zm00001d052934	2	0.323661	0.682627	0.790919	3.3143
Zm00001d028080	2	0.038715	0.018738	0.634841	4.42303
Zm00001d034124	1	2.49192	0.112316	2.44414	0.068822
Zm00001d015705	4	4.25342	0.371945	0.497598	1.8e-05
Zm00001d034692	3	0	0	5.13101	0
Zm00001d031414	3	0	1.39492	3.74005	0
Zm00001d048196	3	0.234904	0.785723	3.21639	0.913487
Zm00001d050320	3	0.053964	1.21135	3.87755	0.0085065
Zm00001d025585	4	2.8032	0.947719	0.081783	1.32948
Zm00001d026366	4	4.83813	0.30846	0.0392945	0
Zm00001d030240	3	0.021472	1.20606	3.45647	0.524065
Zm00001d007384	3	0.318884	0.0801755	4.68332	0.149112
Zm00001d010926	2	0.160573	0.115899	1.34827	3.60961
Zm00001d029639	3	0	0	5.24247	0
Zm00001d026698	4	5.21973	0.028242	0	0
Zm00001d013726	3	0.187804	0.99999	3.20421	0.86368
Zm00001d034838	3	0.46484	0.07949	4.64912	0.064311
Zm00001d041746	7	0.234592	0.034013	3.09368	1.89844
Zm00001d002221	9	1.80445	0	0.916531	2.53999
Zm00001d004505	3	1.90622	0.0238765	3.23095	0.107324
Zm00001d028863	9	0.87353	1.28304	0.123245	2.9898
Zm00001d003024	4	2.68342	1.34449	0.401681	0.845111
Zm00001d046700	4	3.3387	0.093974	1.02471	0.832555
Zm00001d037182	3	0.258053	0.634734	3.7358	0.661903
Zm00001d030485	3	0	0	5.29125	0
Zm00001d034473	3	0	0	5.29591	0
Zm00001d030233	2	0.0476905	2.31877	0.554101	2.3805
Zm00001d050244	1	3.46926	0.257547	1.32848	0.246392
Zm00001d034107	7	0.0750705	0.887034	3.11774	1.23895
Zm00001d031829	3	0	0	5.32112	0
Zm00001d019679	2	0.936013	1.21133	1.31976	1.8595
Zm00001d027421	1	2.12293	0.685793	2.22139	0.306009
Zm00001d024725	8	0.606055	4.25854	0.06081	0.411982
GRMZM5G884538	3	0.0660995	0	5.28625	0
Zm00001d018526	6	2.59365	1.9071	0.733017	0.121865
Zm00001d004810	8	1.44891	3.53992	0.304928	0.070985
Zm00001d039085	6	1.73391	1.50062	0.440767	1.69715
Zm00001d049834	5	0.872583	2.2496	1.80223	0.482396
Zm00001d003724	3	0.0659775	1.89948	3.43178	0.009712
Zm00001d033276	3	0	0	5.41487	0
Zm00001d026678	4	5.33357	0.0803345	0.0034905	0
Zm00001d037772	4	3.73798	0.559442	0.299194	0.832135
Zm00001d026523	4	4.6826	0.104607	0.647694	0
Zm00001d050304	1	1.80453	0.637059	1.36947	1.63192
Zm00001d040968	7	0	0.554838	3.00071	1.90495
Zm00001d022753	3	0	0	5.46173	0
Zm00001d026675	4	5.4682	0.0060625	0	0
Zm00001d026383	1	3.62317	0.149035	1.70252	0
Zm00001d026663	4	4.67092	0.067981	0.74564	0
Zm00001d023702	7	0.0352815	1.686	2.44668	1.32347
Zm00001d026310	4	4.2098	0.593525	0.699691	0
Zm00001d022736	3	0	0	5.51006	0
Zm00001d033200	3	0	0	5.51024	0
Zm00001d026652	4	5.45054	0	0.0705555	0
Zm00001d022759	3	0	0	5.52615	0
Zm00001d023141	3	1.77195	0	3.55715	0.200125
GRMZM5G884707	3	0.0068945	0	5.52822	0
Zm00001d026405	4	4.10204	1.4385	0	0
ENSRNA049457503	3	0.064386	0	5.47656	0
Zm00001d016789	8	0.589731	2.64274	0.662983	1.65029
Zm00001d046633	3	0.45466	0.565245	3.77373	0.754402
Zm00001d027754	3	0	0	5.55863	0
Zm00001d016396	9	0.403502	0.157449	0	5.01385
Zm00001d035267	5	1.24095	2.26496	2.08224	0
Zm00001d030376	3	0	0	5.58946	0
Zm00001d004357	8	0.03303	3.67151	0.103986	1.79031
Zm00001d051507	6	3.25895	1.86944	0.0489035	0.430972
Zm00001d024018	6	3.1246	2.21579	0.0144995	0.258375
Zm00001d024481	2	0.125105	0	0.127572	5.36184
Zm00001d022883	3	0	0	5.61707	0
Zm00001d026385	4	4.61943	0.800921	0.200696	0
Zm00001d031668	4	4.09618	0.89715	0.572868	0.064728
Zm00001d048203	4	3.84874	0.370891	0.930204	0.482307
Zm00001d032879	3	0	0	5.63632	0
Zm00001d027286	8	0.481938	4.27898	0.747057	0.136368
Zm00001d027496	3	0	0	5.65228	0
Zm00001d050422	1	2.54695	0.019472	2.99104	0.094847
Zm00001d028206	3	0	0	5.65801	0
Zm00001d003188	4	2.89171	0.677322	0.462533	1.62935
Zm00001d032054	3	0	0	5.66614	0
Zm00001d027561	3	0	0.024315	5.64354	0
Zm00001d034298	6	2.26528	1.55715	1.22336	0.622815
Zm00001d045024	2	0.20722	1.12983	1.1911	3.14554
Zm00001d036699	2	0.738985	1.63949	0.190068	3.12924
Zm00001d031598	3	0	0	5.70217	0
Zm00001d017139	4	3.45508	0.684569	1.00781	0.55819
Zm00001d049753	8	1.58511	3.57805	0.528277	0.019699
Zm00001d022878	3	0	0	5.72392	0
ENSRNA049438418	3	0	0	5.73461	0
Zm00001d038339	8	0.727789	3.36892	0.826172	0.815241
Zm00001d023369	7	0.115434	0.217433	2.93012	2.48661
ENSRNA049474758	1	3.28001	0.079388	2.39399	0
Zm00001d042064	6	2.57298	3.01018	0.026792	0.144087
Zm00001d044374	2	0.0992465	2.51677	0.0864015	3.05234
Zm00001d026512	5	0.207519	3.28687	2.26806	0
Zm00001d033239	3	0	0	5.76398	0
Zm00001d002095	1	2.68762	0.126495	2.955	0
Zm00001d033316	4	5.11576	0	0.636814	0.016589
GRMZM5G853409	3	0.038658	0.0053005	5.73384	0
Zm00001d007667	1	2.81523	0.50819	2.28159	0.172932
Zm00001d026374	4	5.75205	0.031835	0	0
Zm00001d041334	4	2.69171	1.20046	0.038722	1.85567
Zm00001d036831	4	2.55616	0.736161	0.620865	1.87741
Zm00001d033026	3	0	0	5.80253	0
Zm00001d015781	7	0.130368	0.018317	3.78623	1.87057
Zm00001d030194	6	2.62105	2.03663	0.561793	0.597558
Zm00001d031609	3	0	0	5.81838	0
Zm00001d033085	3	0	0	5.82102	0
Zm00001d029368	3	0	0	5.82354	0
Zm00001d032510	5	0.794374	3.11497	1.49239	0.428108
Zm00001d039745	4	3.70331	0.0472785	0.126628	1.95804
Zm00001d044476	4	3.01824	1.30216	1.07275	0.44297
Zm00001d035097	9	1.57658	0.000546	1.5213	2.74014
Zm00001d037008	3	0.281172	0.793171	4.69906	0.07204
Zm00001d024841	1	2.44031	0.536336	2.89858	0
Zm00001d026703	4	5.78456	0.0910045	0	0
Zm00001d026344	4	4.42316	1.36124	0.0934265	0
Zm00001d031355	3	0	0	5.88654	0
Zm00001d015002	9	1.0387	0	1.69036	3.15952
Zm00001d032003	8	0.0770725	4.94174	0.542665	0.341039
Zm00001d027086	5	0.041769	2.99077	2.23105	0.64091
Zm00001d013494	8	0.845375	3.80925	0.274656	0.989819
Zm00001d020265	7	0.0671905	0.0861675	2.89844	2.87901
Zm00001d036837	2	0.463674	1.72502	1.22523	2.51915
Zm00001d028274	4	4.32267	0.175218	0.0747765	1.36984
GRMZM5G838396	3	0.0121205	0.099562	5.86524	0
Zm00001d052997	3	1.19104	1.40342	2.92511	0.457573
Zm00001d026677	4	4.81973	0.00522	1.15231	0
Zm00001d024879	9	1.63891	0	0.158334	4.18794
Zm00001d002640	1	3.07162	0.452981	1.70264	0.773125
Zm00001d025167	4	4.97372	0.0131405	0.412927	0.602242
Zm00001d033219	3	0	0	6.00281	0
Zm00001d033342	3	0	0	6.00411	0
Zm00001d048073	5	0.191268	2.57623	2.0161	1.22109
Zm00001d007248	8	0.560357	4.40977	0.980182	0.0643525
Zm00001d026130	5	0.601576	3.23908	2.1001	0.075893
Zm00001d039470	3	1.72593	0.15572	3.28303	0.852925
Zm00001d034262	8	0.207575	4.81005	0.553066	0.453182
Zm00001d030572	1	3.25833	1.19853	1.51958	0.047862
Zm00001d041914	7	1.09481	0.56358	2.82712	1.55132
Zm00001d038825	9	0.650052	0.675986	0.289519	4.42685
Zm00001d036688	8	0.211691	5.42985	0.24523	0.15777
Zm00001d026558	1	3.49645	0.940023	1.62033	0
Zm00001d016287	2	0	2.03687	0.0452755	3.99009
GRMZM5G892769	3	0.12415	0.005613	5.94376	0
Zm00001d005497	4	3.38875	0.159225	0.0333505	2.50057
Zm00001d001982	6	3.15052	2.83263	0.104015	0
Zm00001d049228	8	1.17204	4.27409	0.485706	0.157896
Zm00001d032446	3	0	0	6.09291	0
Zm00001d022075	1	2.37693	1.37016	1.78292	0.564931
Zm00001d041037	2	0.169462	0.124318	0.640003	5.16754
Zm00001d051233	1	3.13423	0.182825	2.74236	0.046862
Zm00001d028070	3	0	0	6.10844	0
GRMZM5G853305	3	0.0773095	0.0218895	6.01801	0
Zm00001d049584	6	3.07397	1.94183	0.123331	0.982491
Zm00001d034398	3	0	0	6.12339	0
Zm00001d026495	6	2.44044	2.75335	0.932264	0
Zm00001d018532	7	0.60063	1.19318	2.94434	1.39569
Zm00001d050157	3	1.69437	0.191806	2.94588	1.31881
Zm00001d045740	4	4.67039	1.08415	0.348809	0.049465
ENSRNA049452030	3	0.44708	0.016008	5.70718	0
Zm00001d026473	8	0.0149705	5.66039	0.512165	0
Zm00001d033447	3	0	0	6.19039	0
Zm00001d021645	6	1.91049	1.68569	0.684878	1.91141
Zm00001d022711	8	0.055893	5.51601	0.308219	0.313291
Zm00001d003389	4	3.49303	0.375804	0.343236	1.99299
Zm00001d033022	2	0.0624775	2.73764	0	3.40916
Zm00001d030768	3	0	0	6.22127	0
Zm00001d008352	4	4.23354	1.40139	0.560779	0.0298325
Zm00001d030858	2	0.189121	1.18097	0.661088	4.20691
Zm00001d026444	8	0.907323	4.62766	0.707175	0
Zm00001d026645	4	5.92155	0.332784	0	0
zma-MIR169l	3	0	0	6.25976	0
Zm00001d044669	5	0.52059	3.27768	2.21891	0.248263
Zm00001d016160	3	0.330689	0.841196	5.04989	0.047904
Zm00001d026874	2	0.852996	1.18712	0.457914	3.77761
Zm00001d017130	9	1.82287	1.47018	0.505841	2.47795
Zm00001d030686	3	0.005596	0.198571	6.00268	0.0729015
Zm00001d023294	4	5.45269	0.38275	0.306854	0.140404
Zm00001d020350	6	2.20425	1.72894	0.207809	2.14811
Zm00001d007975	1	3.71723	0.041642	2.48996	0.0415365
Zm00001d043103	2	0.234285	0.281046	2.42525	3.35762
Zm00001d003549	6	3.27699	2.4652	0.38385	0.179215
Zm00001d031888	3	0	0	6.30555	0
Zm00001d034070	3	0	0	6.32121	0
ENSRNA049457319	3	0.0083865	0	6.32041	0
Zm00001d005729	4	2.58966	1.67945	0.96221	1.09817
Zm00001d002866	2	0.0422975	2.38061	1.14991	2.76347
Zm00001d026569	6	3.39986	2.93698	0	0
Zm00001d030958	4	5.51323	0.567742	0.188012	0.074294
GRMZM5G881135	3	0.313955	0	6.03032	0
Zm00001d029003	3	0	0	6.35567	0
Zm00001d024390	2	0.0178815	1.52743	1.1304	3.68083
Zm00001d029596	3	0	0	6.36073	0
Zm00001d027092	7	0.033937	0.257219	4.08537	1.98655
Zm00001d027464	1	3.28752	0.422565	2.54785	0.116501
Zm00001d026313	6	4.27856	2.00313	0.093596	0
Zm00001d026913	2	0.029853	0	0.06733	6.28006
Zm00001d000914	4	3.22555	0.74004	1.44785	0.975414
Zm00001d040707	7	0.854805	0.648437	3.3036	1.58242
Zm00001d013162	5	0.510065	3.64013	1.65239	0.590892
Zm00001d006111	6	2.2004	2.55302	1.52302	0.133309
Zm00001d001731	8	0.999108	4.68519	0.0723135	0.653802
Zm00001d040431	7	0.262782	0.0362335	4.79048	1.32209
Zm00001d030350	3	0	0	6.41251	0
Zm00001d007575	9	1.46201	1.71932	0.743871	2.48969
Zm00001d007530	4	2.36603	1.21239	1.05162	1.79284
Zm00001d018329	3	2.14597	0.942763	3.06943	0.265058
Zm00001d026291	4	6.02408	0.0042925	0.397079	0
Zm00001d026180	3	1.53588	0.652835	3.22991	1.00725
Zm00001d045913	8	1.67959	2.76229	1.36736	0.628374
Zm00001d050227	4	4.94367	1.05799	0.181514	0.255854
Zm00001d032867	4	2.30706	0.848873	1.22558	2.07607
Zm00001d027249	3	0	0	6.46687	0
Zm00001d000748	1	2.32335	1.80669	1.96259	0.403612
Zm00001d022866	3	0	0	6.49983	0
Zm00001d023228	8	0.385116	5.38323	0.613078	0.127273
Zm00001d049433	7	0.0678145	0.949736	3.36181	2.1351
Zm00001d031082	3	0	0	6.55991	0
Zm00001d044343	2	0	3.08236	0.024756	3.45304
Zm00001d027395	3	0.276037	1.8525	4.29819	0.14197
Zm00001d035088	4	5.63703	0.695908	0.0597885	0.180893
Zm00001d024803	3	1.20277	0.245233	5.07847	0.0512435
Zm00001d033811	3	0	0	6.58321	0
Zm00001d024037	3	1.99758	0.876014	3.58485	0.125794
Zm00001d023682	4	4.67108	1.77384	0.0256825	0.115015
Zm00001d044820	5	0	3.47315	2.5018	0.61505
Zm00001d023701	3	0	0.138233	6.44303	0.016405
ENSRNA049458448	5	1.30154	3.01204	2.27805	0.011151
Zm00001d013734	3	0.0806535	0.115703	5.52561	0.883323
Zm00001d004624	7	0.012955	0.0028325	3.16191	3.44991
Zm00001d033922	4	3.41566	1.03393	0.674221	1.50811
Zm00001d028077	2	0.610777	0.464778	1.70708	3.85342
Zm00001d003196	8	1.13353	5.28234	0.146203	0.082902
Zm00001d033139	4	4.10138	1.69874	0.388223	0.459614
Zm00001d047109	2	0.423608	1.98358	1.17388	3.06992
Zm00001d032738	3	0	0	6.66065	0
Zm00001d010221	6	3.52408	1.95773	0.718225	0.462628
Zm00001d012529	3	1.06528	2.10954	3.16911	0.319064
Zm00001d044023	4	4.40911	0.0572305	1.06431	1.13994
Zm00001d011761	1	2.16915	0.407853	2.57867	1.51719
Zm00001d004681	1	2.56657	0.0751125	3.38386	0.654882
Zm00001d012291	3	0.624377	0.767999	4.78059	0.510647
Zm00001d002524	9	1.63511	1.59942	1.21237	2.23833
Zm00001d010201	4	4.38721	1.53641	0.470892	0.294013
Zm00001d027608	3	0	0	6.69415	0
Zm00001d026691	1	2.81928	0	3.87962	0
Zm00001d031699	3	0	0	6.70036	0
Zm00001d002629	6	3.06451	2.62066	0.085746	0.938603
ENSRNA049478328	2	1.11721	1.69901	1.7097	2.18523
Zm00001d022472	7	1.0926	0.544138	3.18816	1.9014
Zm00001d045881	8	0.0030975	3.57403	0.751399	2.40465
Zm00001d033700	3	0	0	6.73675	0
Zm00001d026556	6	3.99614	2.69276	0.0602995	0
ENSRNA049470293	3	0	0	6.75706	0
ENSRNA049458390	9	2.09069	0.958792	0.571441	3.1364
Zm00001d042530	4	5.63739	0.527161	0.07654	0.519101
Zm00001d034672	3	0	0	6.7609	0
Zm00001d026696	4	6.25009	0.018181	0.503048	0
Zm00001d035342	8	1.76231	2.55975	1.06289	1.39019
Zm00001d040680	2	0.113997	3.10451	0.146422	3.42494
Zm00001d028239	1	2.08807	1.38985	1.91899	1.39895
Zm00001d037270	3	0.0754555	2.17252	3.96713	0.583118
Zm00001d026531	4	5.17856	1.62072	0	0
Zm00001d033782	8	0.862275	3.09313	1.29419	1.55071
Zm00001d029083	3	0.679733	0	5.98814	0.133288
Zm00001d027125	6	2.16236	2.48992	1.86366	0.292478
Zm00001d052331	7	0.033117	2.26574	2.98495	1.5253
Zm00001d041565	3	1.86393	0	4.58883	0.360631
Zm00001d031078	2	0.0143775	1.42484	0.0470735	5.33368
Zm00001d025544	7	0.659006	0.603634	2.94112	2.61629
Zm00001d032756	8	0.0735975	4.70487	0.594307	1.45134
Zm00001d026421	6	3.67793	2.27809	0.880839	0
Zm00001d052079	4	4.65807	1.09721	0.339111	0.742753
Zm00001d016910	3	2.09344	0.461344	3.91353	0.376346
Zm00001d040014	3	1.70891	0.157546	3.81062	1.17528
Zm00001d030894	2	0.341153	1.21128	2.19365	3.11728
Zm00001d003273	9	2.09804	1.34117	0.120666	3.30678
Zm00001d023190	3	0.208337	0.199072	6.46041	0
Zm00001d022803	3	0.00633	0.058169	5.90453	0.899213
Zm00001d003497	3	0	2.31128	3.98545	0.585619
Zm00001d033644	3	0	0	6.89246	0
Zm00001d026509	6	3.55186	3.25045	0.0987	0
Zm00001d034110	3	0	0	6.90155	0
Zm00001d043471	3	0.159298	1.86836	3.87999	0.997912
Zm00001d002290	1	2.49469	0.111726	2.8321	1.47079
Zm00001d010714	1	5.17837	0	1.5752	0.163589
Zm00001d050134	6	2.59964	3.98791	0.182461	0.159504
Zm00001d006727	7	1.30291	0.390062	3.76028	1.48298
Zm00001d032490	3	0	0	6.94308	0
Zm00001d007538	3	1.33356	1.33569	3.34893	0.925496
Zm00001d003082	3	1.23645	1.81523	2.71177	1.18063
Zm00001d045523	4	5.76556	0.604845	0.398321	0.179583
Zm00001d003501	5	0.727648	3.75587	2.44269	0.0277955
Zm00001d038695	2	0.135811	0.258061	1.98611	4.57708
GRMZM5G804358	3	0.04944	0	6.91176	0
Zm00001d030785	3	0	0	6.96173	0
Zm00001d006420	8	0.496217	6.44267	0	0.030436
Zm00001d000492	2	0.780433	0.642701	1.30635	4.24236
Zm00001d041826	3	0.971523	2.05488	2.77014	1.17756
Zm00001d032824	3	0	0	6.9907	0
Zm00001d051207	4	3.07481	1.4303	0.438712	2.05805
Zm00001d026016	5	1.82994	3.09259	1.66005	0.423401
Zm00001d028219	5	0.754781	2.63834	3.2501	0.371096
Zm00001d026480	4	5.76483	0.0026865	1.2475	0
Zm00001d034265	3	0	0	7.02683	0
Zm00001d025734	4	6.78833	0.090636	0.141042	0.0086445
Zm00001d004819	3	0.615505	2.6737	3.74676	0.0165925
Zm00001d013355	5	0.0166185	4.44324	2.52303	0.0723095
Zm00001d026513	6	3.66868	3.39289	0	0
Zm00001d052517	2	0.044247	0.0906975	1.99398	4.93918
Zm00001d040505	5	0.0578455	3.17727	3.78707	0.0470625
Zm00001d035491	5	0.247919	4.81222	1.9006	0.11164
Zm00001d007518	2	0.519215	2.1887	1.90259	2.46758
Zm00001d033639	3	0	0	7.08009	0
Zm00001d031633	3	0	0	7.08131	0
Zm00001d008039	2	0.199119	3.08682	0.081055	3.71719
Zm00001d033413	3	0	0	7.08487	0
Zm00001d000651	9	2.20826	0.88394	1.02979	2.9748
Zm00001d051447	1	3.29599	1.93196	1.86237	0.0073635
Zm00001d014027	8	0.333282	4.30609	1.31251	1.16399
Zm00001d014755	9	1.05333	0.193087	0.227764	5.64874
Zm00001d052311	3	1.47929	0.0815585	5.34503	0.218413
Zm00001d026205	4	5.22221	1.24567	0.657347	0
Zm00001d035323	3	2.26623	0.044621	3.46024	1.36343
Zm00001d041708	4	4.06205	0.851136	0.607465	1.61405
Zm00001d049531	3	0.203884	2.10019	4.70765	0.128232
Zm00001d026321	5	1.50488	3.7514	1.89214	0
Zm00001d027925	3	1.59508	0.123815	5.25585	0.175685
Zm00001d039684	9	1.41431	0.50666	0.253823	4.98002
Zm00001d028270	4	4.3197	0.233304	0.288441	2.34839
Zm00001d004709	9	2.58128	0.0780735	1.07785	3.45807
ENSRNA049476166	5	1.32302	2.41689	2.78892	0.672625
Zm00001d024946	8	0.196027	4.80205	0.0722185	2.13807
Zm00001d031483	3	0	0	7.21099	0
Zm00001d023696	5	0.378032	3.47913	2.07513	1.28165
Zm00001d037956	8	0.932452	4.14761	0.332502	1.80256
ENSRNA049478336	2	0.304693	0.666199	1.44726	4.80045
Zm00001d031301	1	4.01575	0.321024	2.34537	0.537937
Zm00001d049744	5	0.199522	2.82804	3.7289	0.465379
Zm00001d047945	9	1.40894	0.57777	1.54782	3.68803
Zm00001d052415	2	1.12222	1.9882	0.635756	3.47887
Zm00001d008892	8	1.77916	4.58057	0.838817	0.027201
Zm00001d030795	9	1.92918	1.36678	0.011711	3.91832
Zm00001d038195	6	3.92173	2.4047	0.0574925	0.842875
Zm00001d030973	3	0	0	7.22852	0
ENSRNA049478387	7	0.274942	1.14045	3.24406	2.57512
Zm00001d051015	9	1.31386	0.374758	1.91103	3.64039
Zm00001d003396	5	0.175345	3.69809	3.32035	0.04856
Zm00001d040628	4	6.87926	0.307257	0.0176725	0.0473115
Zm00001d003791	3	1.35446	0.434571	3.95053	1.51263
Zm00001d002185	3	1.01363	0.0398765	5.20162	0.997245
Zm00001d026129	5	1.19899	3.32349	2.70755	0.023838
Zm00001d048127	7	1.45276	0.490376	3.17862	2.13322
Zm00001d045456	8	1.78747	4.62796	0.343629	0.49635
Zm00001d029149	3	2.42562	0.384945	3.61839	0.829661
Zm00001d019144	3	0.050538	0.0003865	6.74988	0.458052
Zm00001d044292	6	2.81278	3.00076	1.43601	0.016642
Zm00001d008712	3	0.0998515	2.42693	4.21527	0.52982
GRMZM5G876913	3	0.0689115	0	7.20758	0
Zm00001d029289	7	0.040012	1.00448	4.8134	1.42572
Zm00001d040113	1	2.51988	0.249984	2.38619	2.1405
Zm00001d018554	1	3.45763	1.54583	2.16277	0.146105
Zm00001d019110	3	0.756275	0.0340385	5.21278	1.31547
Zm00001d012168	4	4.0552	1.06689	0.264814	1.93529
Zm00001d016400	9	2.61532	1.06261	0.0182095	3.62851
Zm00001d029586	3	0	0	7.32993	0
Zm00001d023630	2	0.223869	2.39416	0.721473	3.99224
Zm00001d022131	5	0.423496	3.70182	2.64155	0.570697
Zm00001d019000	1	5.16951	0.0463255	1.8237	0.306739
Zm00001d044876	8	0.694373	4.47292	0.0888395	2.09015
Zm00001d035652	1	4.4066	0.073789	1.77655	1.09076
Zm00001d028272	1	4.57862	0.514653	1.97533	0.280769
Zm00001d051835	9	2.3384	0.0263385	0.541247	4.4505
Zm00001d052112	3	0.389024	0.379798	6.47109	0.120413
Zm00001d030827	3	0	0	7.36745	0
Zm00001d026398	8	1.7157	5.3206	0.332444	0
Zm00001d030445	3	0	0	7.37068	0
Zm00001d040830	6	2.66385	2.21933	0.053085	2.44611
GRMZM5G836994	3	0.066173	0.010263	7.31462	0
Zm00001d003972	7	0.008283	0	5.69571	1.68923
Zm00001d026647	4	7.37974	0.015547	0	0
Zm00001d033348	3	0	0	7.40829	0
Zm00001d033401	9	3.27494	0.174933	0.328119	3.6355
Zm00001d026317	3	0.0631195	0.003766	7.35172	0
Zm00001d051669	8	0.0917965	4.39857	0.463133	2.4698
Zm00001d019394	2	0.910215	1.36151	1.70268	3.4592
Zm00001d027960	3	0	0	7.43395	0
Zm00001d028837	3	2.3188	0.014897	4.78674	0.31746
ENSRNA049442148	1	3.87164	1.47435	1.89852	0.193806
Zm00001d033672	3	0	0	7.44007	0
Zm00001d033871	3	0	0	7.45901	0
Zm00001d023282	3	0.992298	0.184934	5.92374	0.373287
Zm00001d005881	4	3.60409	1.83431	0.264285	1.77421
Zm00001d028823	3	0	0	7.47725	0
Zm00001d005902	4	5.91442	0.771073	0.0409545	0.752208
Zm00001d023302	5	0.914992	3.04858	3.39686	0.125141
Zm00001d018552	3	0.450798	0	6.02943	1.01687
Zm00001d011977	1	4.83462	0.283949	2.07684	0.310232
Zm00001d031221	3	0	0	7.50627	0
Zm00001d045277	8	2.15787	4.79405	0.526984	0.0306735
Zm00001d014988	9	2.55486	1.61019	0	3.34518
Zm00001d021033	8	0.26474	4.01703	0.289722	2.94433
Zm00001d019241	8	2.01485	3.71744	0.930177	0.865765
Zm00001d046761	3	0.558681	1.75784	4.94082	0.275071
Zm00001d012480	2	1.09156	2.01371	0.439209	3.9888
Zm00001d030339	1	3.48616	0	3.84089	0.208787
Zm00001d005081	8	1.25876	3.21121	0.0910235	2.97905
Zm00001d039037	4	5.22612	0.271218	0.669389	1.37809
Zm00001d038545	5	0.14981	2.98759	2.7395	1.6729
Zm00001d019087	6	2.59857	3.9905	0.319953	0.644733
Zm00001d036081	4	5.68095	0.359915	0.801744	0.718435
Zm00001d028422	8	0.693306	6.19889	0.037394	0.634244
Zm00001d030213	7	1.32451	1.05088	2.56403	2.63467
Zm00001d032694	3	2.03649	2.3599	3.09027	0.0960555
Zm00001d052410	8	1.98446	5.07817	0.437084	0.083046
Zm00001d039963	7	0.349682	1.67457	2.81557	2.75302
Zm00001d036055	9	2.02882	0.020989	0.221194	5.32851
Zm00001d009123	1	4.84008	0.023238	2.63327	0.109193
Zm00001d040569	6	3.68426	2.97806	0.954372	0
Zm00001d005656	2	0.224001	1.57397	0.874526	4.9529
Zm00001d027643	3	0	0	7.62571	0
Zm00001d026116	3	0.844079	1.53862	5.18724	0.055962
Zm00001d019492	4	5.58852	1.47766	0.399743	0.178424
Zm00001d019384	8	0.332736	5.45364	1.03304	0.827937
Zm00001d041232	4	5.32086	1.3432	0.038034	0.946677
Zm00001d022742	3	0	0	7.65139	0
Zm00001d016408	3	0.146093	2.84447	4.66883	0
Zm00001d031000	3	0	0	7.66681	0
Zm00001d026962	8	1.0433	4.17174	0.50193	1.95243
Zm00001d019291	2	0.869755	1.57922	1.5922	3.63253
Zm00001d034104	3	0.560654	0.349239	5.66102	1.11184
zma-MIR171h	5	0.747495	2.90598	3.32185	0.711594
Zm00001d053040	7	0.197087	1.01518	4.84972	1.62531
GRMZM5G831540	3	0.455724	0.070644	7.17681	0
Zm00001d041962	6	2.87602	3.57713	0.976043	0.274512
Zm00001d039976	4	5.13621	0.99688	1.13484	0.440151
ENSRNA049469054	2	0	0.0873795	0.0210665	7.60621
Zm00001d022959	3	0	0	7.71767	0
ENSRNA049479365	9	2.26679	0.126333	0.218241	5.10659
Zm00001d003949	8	0.793628	6.56711	0.0104015	0.352816
Zm00001d035377	3	0.2994	2.84961	4.36745	0.215528
Zm00001d018812	4	3.32055	0.768286	1.05203	2.59179
Zm00001d029380	8	2.01044	2.74358	0.754036	2.22541
Zm00001d042747	4	5.91656	0.144426	0.379306	1.29679
Zm00001d012257	5	0.491834	3.48505	3.35032	0.413062
Zm00001d026681	4	7.42781	0.310606	0.0217755	0
Zm00001d004788	3	1.00969	1.71211	4.89137	0.148696
Zm00001d045297	8	1.80393	4.79766	0.564504	0.601181
Zm00001d028408	7	0.0900675	2.14333	3.57112	1.96526
Zm00001d005714	8	0.14099	3.88857	1.60987	2.13191
ENSRNA049468829	3	0	0	7.79457	0
Zm00001d005781	2	0.0169315	2.24513	0.0949735	5.43919
Zm00001d026585	4	6.49923	1.13179	0.166952	0
Zm00001d005733	4	6.67806	0.789593	0.0580455	0.283942
Zm00001d051760	4	4.57339	0.136667	0.573768	2.52618
Zm00001d018543	5	2.27283	2.92539	2.17907	0.434295
Zm00001d030550	2	0.188922	1.95522	2.01337	3.66647
Zm00001d047170	2	0	1.56857	0.02939	6.22652
Zm00001d052781	4	5.09616	0.0872215	1.62556	1.01637
Zm00001d038882	3	1.13763	0.426453	5.84318	0.42062
Zm00001d036637	5	0.651299	3.02142	3.31352	0.841792
Zm00001d032159	3	0	0	7.83281	0
Zm00001d026604	6	4.49413	3.19596	0.143076	0
Zm00001d012283	9	2.55027	1.29082	0.0160985	3.98012
Zm00001d042044	8	2.23067	4.82808	0.163037	0.616435
Zm00001d018105	3	0.441065	0.584128	6.02507	0.788656
Zm00001d033856	3	0	0	7.84004	0
Zm00001d027185	6	2.47148	3.95244	1.30196	0.123313
Zm00001d011681	8	0	4.59204	0.498391	2.76113
Zm00001d002476	8	0.428058	4.06271	0.771321	2.60045
Zm00001d044112	3	2.98913	0.0086725	4.48346	0.38691
Zm00001d026544	5	1.90231	2.79352	3.17494	0
Zm00001d036086	8	1.56172	5.96956	0.334768	0.0097605
Zm00001d046243	2	0.101159	1.19547	0.401678	6.1775
Zm00001d026554	4	7.33615	0	0.543594	0
Zm00001d023531	3	0.0245075	1.50748	6.19573	0.155915
Zm00001d037559	3	0.397279	0.607819	6.19539	0.684366
Zm00001d036827	1	5.95347	0.015684	1.88472	0.036863
Zm00001d037482	3	0.474813	0.53552	5.42535	1.46136
Zm00001d039731	8	2.06569	4.29685	0.09869	1.44203
Zm00001d026162	3	1.15338	0.192683	6.54862	0.014463
Zm00001d025023	5	0.041964	4.58814	2.52758	0.756853
Zm00001d027800	2	1.40546	2.28288	1.34629	2.88255
Zm00001d048654	6	2.50703	3.71004	1.11859	0.581716
Zm00001d046471	3	1.39277	1.1296	4.73462	0.663851
Zm00001d018291	4	5.22614	0.61964	0.343126	1.73383
Zm00001d009377	8	0.183681	6.43761	0	1.31041
Zm00001d005566	7	0.033887	1.26698	3.55542	3.08655
Zm00001d007203	5	0.170649	5.75307	1.67558	0.351036
Zm00001d043031	4	3.23202	1.42706	0.66725	2.62803
Zm00001d013658	7	1.35934	0.444802	3.22635	2.92688
Zm00001d009391	8	0.178339	6.13181	1.25175	0.396444
Zm00001d027696	3	0	0	7.96157	0
Zm00001d000610	9	2.80223	1.72954	0.5741	2.85858
Zm00001d029358	3	0	0	7.96805	0
Zm00001d017638	6	3.26359	3.15214	0.351988	1.20311
Zm00001d049051	8	0.397327	4.07002	1.52792	1.97834
Zm00001d010743	8	1.83245	5.22436	0.805452	0.112194
Zm00001d045778	6	3.20877	2.33406	0.15916	2.28037
Zm00001d031704	4	3.99857	0.07415	0.535927	3.37622
Zm00001d039057	6	5.22135	2.4441	0.213402	0.108919
Zm00001d042856	9	3.81406	0.15456	0.0569735	3.99236
Zm00001d004672	2	0.87488	3.18263	0.445522	3.52631
Zm00001d047535	3	2.31743	1.32841	3.07655	1.30711
Zm00001d047860	9	1.8097	0.732811	0.425862	5.06644
Zm00001d042888	3	0.280557	0.961342	6.78194	0.018942
ENSRNA049458467	7	1.22287	2.00479	2.43811	2.38029
Zm00001d035055	6	5.07612	2.64728	0.0216265	0.302481
Zm00001d026188	3	2.95827	0.042959	5.05375	0.0010855
Zm00001d053067	9	2.47545	0.182332	2.14299	3.25702
Zm00001d042560	5	0.0883715	4.36118	3.10129	0.508885
Zm00001d028007	9	2.67296	0.680075	1.10618	3.61001
Zm00001d010489	3	0.0653945	0.202066	7.74804	0.0565765
Zm00001d033206	3	1.04332	0.095467	6.62814	0.305179
Zm00001d003588	3	1.55421	1.56027	3.89231	1.0821
Zm00001d046273	8	1.54723	4.35002	0.0276655	2.17497
Zm00001d048950	3	0.331763	1.17335	5.77875	0.81984
Zm00001d032629	3	0	0	8.10874	0
Zm00001d026508	8	2.04181	4.82002	1.25403	0
Zm00001d050704	3	0.424357	2.3488	4.94042	0.405712
Zm00001d026484	3	2.70886	0.848454	4.56285	0
Zm00001d012733	3	0.20858	2.27771	5.58146	0.05381
Zm00001d026322	4	8.05162	0.02302	0.0526035	0
Zm00001d026319	4	7.98553	0.1286	0.0148355	0
Zm00001d031261	5	2.13018	3.53742	2.46016	0.0092115
Zm00001d035622	7	0	0.14106	5.79271	2.20806
Zm00001d030735	4	4.28425	1.96103	1.80482	0.096794
Zm00001d045514	1	3.87791	2.20281	1.90088	0.167592
Zm00001d001249	7	1.05158	0.061351	4.0863	2.9705
Zm00001d026598	8	1.35092	6.73298	0.092329	0
Zm00001d033232	8	2.39342	5.41614	0.183171	0.189256
Zm00001d052069	5	0.808053	3.02213	2.35175	2.00203
Zm00001d005824	9	0.778677	0.480781	0.0160975	6.90854
Zm00001d026701	1	3.55937	0	4.62989	0
Zm00001d019527	7	0.101736	1.1574	4.39676	2.53693
Zm00001d026266	3	0.218552	0.385202	7.59352	0
Zm00001d022867	3	0	0	8.19841	0
Zm00001d033939	3	0	0	8.20364	0
Zm00001d039942	7	0.594921	0	3.63611	3.9757
GRMZM5G851130	3	0.0068055	0	8.2023	0
Zm00001d008273	2	0.730823	0.029883	3.19594	4.25547
Zm00001d016979	2	0.388721	0.0152515	1.37787	6.43098
Zm00001d004053	8	1.58906	3.19322	1.8173	1.61345
Zm00001d035570	7	0.828276	0.225206	5.10507	2.06095
Zm00001d005608	3	1.61583	0.300449	4.71044	1.59467
Zm00001d008721	1	3.9221	0.139492	1.90719	2.25408
Zm00001d025010	4	5.55804	1.89887	0.454215	0.321844
Zm00001d001606	3	2.04984	2.11587	3.87567	0.203025
Zm00001d004726	8	0	4.51543	0.555489	3.175
Zm00001d052106	5	0.534595	4.89372	2.4304	0.390958
Zm00001d007688	8	0.46496	5.46752	0.242347	2.07564
Zm00001d024444	8	0.513573	6.54688	0.098458	1.09192
Zm00001d043618	1	5.08131	0.299088	2.87522	0.004507
Zm00001d041217	7	0.998607	0.734061	4.33267	2.19842
Zm00001d016749	7	0.615254	0.69435	3.70312	3.25268
Zm00001d003856	8	0.121093	7.66647	0.455637	0.0270815
Zm00001d004861	8	1.23763	5.27692	1.74717	0.016943
Zm00001d028254	2	0	2.70361	0.160893	5.42438
Zm00001d053974	9	1.66492	0	1.11526	5.51289
Zm00001d037232	5	0.262465	4.44834	2.44622	1.14745
Zm00001d032795	1	2.92218	2.02947	2.4225	0.941878
Zm00001d004311	5	0.621282	3.3318	1.9216	2.44252
Zm00001d032869	7	0.302862	0.730162	3.80956	3.48627
ENSRNA049468879	3	0	0	8.32997	0
Zm00001d007245	5	1.09201	2.86085	3.05251	1.32655
Zm00001d004409	6	3.55367	2.88931	0.199165	1.69516
Zm00001d026387	1	3.31017	0.595904	4.43156	0
Zm00001d020979	8	1.82544	2.62043	1.70426	2.18934
Zm00001d027391	3	0	0	8.33966	0
Zm00001d011463	4	6.60619	0.526879	0.0600045	1.15466
ENSRNA049469066	3	0.150085	2.31728	4.47133	1.41152
Zm00001d032714	3	0	0	8.35068	0
Zm00001d006280	9	2.85838	0.37186	0.271242	4.85958
Zm00001d032918	5	0.085963	2.9364	2.86731	2.482
Zm00001d029793	6	3.28576	2.88704	0.315807	1.88809
Zm00001d044171	8	0.636713	6.98269	0.252989	0.507089
Zm00001d004459	8	0.0764095	4.88722	0.218795	3.19759
Zm00001d050735	8	1.06723	6.29761	0.466321	0.550103
Zm00001d044120	1	3.52396	2.17043	2.41348	0.276327
Zm00001d039773	4	4.54503	2.05644	0.0567485	1.73518
Zm00001d039772	6	3.85618	3.95574	0.201709	0.380713
Zm00001d002053	9	2.24485	0.125229	2.19636	3.82932
Zm00001d020183	7	0.504865	0.082893	5.2337	2.59253
Zm00001d009149	6	3.24024	3.8509	0.082232	1.2433
ENSRNA049476252	7	1.13739	0.0358	5.19937	2.0477
Zm00001d026640	4	8.10986	0.0268495	0.294656	0
Zm00001d048191	2	0.762946	2.17034	0.769455	4.74726
Zm00001d027922	9	3.84774	0.058793	0.085361	4.46908
Zm00001d002288	1	3.41048	1.01345	2.2488	1.7976
Zm00001d002131	3	1.63751	0.690592	5.65411	0.508297
Zm00001d026307	6	3.90096	4.49063	0.102647	0
Zm00001d001781	4	3.91058	0.377473	1.54015	2.67046
Zm00001d034266	3	0.011692	0.602136	7.28281	0.612209
Zm00001d053743	4	5.57009	2.34596	0.109523	0.511649
Zm00001d009903	8	1.72995	4.00561	0.94286	1.85911
Zm00001d025171	4	3.31471	1.76472	1.15578	2.30289
Zm00001d023005	3	0	0	8.54008	0
Zm00001d052333	2	0.744154	1.16975	2.18496	4.44243
Zm00001d032580	5	0.243942	4.90459	2.38447	1.01012
GRMZM5G834128	3	0.0197715	0	8.52997	0
Zm00001d026641	1	6.4372	0.0274355	2.08722	0
Zm00001d008987	1	3.26146	0.0962525	2.1929	3.00369
Zm00001d028404	6	3.59991	4.51626	0.405167	0.049599
Zm00001d026351	6	3.07157	5.48243	0.016972	0
Zm00001d004410	6	4.64057	2.88936	0.963715	0.092748
Zm00001d046817	6	2.52213	3.05286	0.728746	2.28957
Zm00001d027379	7	0	0	6.46508	2.12914
Zm00001d032445	3	0	0	8.59674	0
Zm00001d029732	3	0	0	8.61999	0
Zm00001d004078	9	2.9413	0.0758125	1.84105	3.76257
Zm00001d004343	3	0.563821	0.103149	7.50547	0.470296
Zm00001d013844	5	0.401293	3.96133	4.25752	0.0282215
Zm00001d033038	8	1.8325	6.04567	0.113875	0.656482
Zm00001d003525	2	1.45142	2.43764	1.24614	3.51846
Zm00001d020355	9	1.57736	0.328184	1.95882	4.80218
Zm00001d013953	8	0.158787	6.30868	0	2.20579
Zm00001d034780	3	0	0	8.67367	0
ENSRNA049477903	3	0.0251755	0.384044	8.23121	0.0351005
Zm00001d003246	6	3.08717	3.43949	1.91074	0.239105
Zm00001d033529	5	0.320597	5.12338	3.01583	0.21739
Zm00001d023283	8	0.59149	5.07538	1.1038	1.90658
Zm00001d026561	3	0.087408	3.46856	5.12539	0
Zm00001d030884	3	0	0	8.68138	0
Zm00001d019505	4	2.95954	1.85877	1.43818	2.42872
Zm00001d029480	3	0	0	8.6935	0
ENSRNA049474580	1	3.72378	0.691078	4.20903	0.0738685
Zm00001d052690	2	0.299775	1.48546	2.37268	4.54084
Zm00001d038011	5	0.109484	3.31679	4.06909	1.20399
Zm00001d003250	6	3.17714	4.94455	0.288222	0.289753
Zm00001d031274	3	0	0	8.70689	0
Zm00001d007495	3	1.53657	0	5.72593	1.44484
Zm00001d014569	1	3.29236	1.05472	2.65958	1.71467
Zm00001d034648	3	0	0	8.72567	0
Zm00001d018006	6	5.0403	2.75786	0.572771	0.355886
Zm00001d040020	7	0.670793	1.57794	3.13456	3.34555
Zm00001d002951	8	0.926563	3.31444	1.39707	3.10026
Zm00001d014239	5	0.032355	3.82222	3.63401	1.25275
Zm00001d032836	3	0.219109	0.0110255	7.38123	1.13302
Zm00001d051690	1	3.37665	0.14662	2.1159	3.10612
Zm00001d034238	5	0.340085	3.20768	4.08129	1.12893
Zm00001d049450	8	1.9384	4.67527	0.619729	1.52881
Zm00001d031241	3	0	0	8.76528	0
Zm00001d045655	3	2.43955	0.0297535	5.52452	0.775335
Zm00001d023196	6	3.37425	5.396	0	0
Zm00001d043765	3	0.598893	0.858125	5.70593	1.60966
Zm00001d015031	8	0.83806	4.94617	0.213866	2.77559
Zm00001d026067	5	0.490285	4.64269	3.59719	0.0490905
Zm00001d029531	1	3.28057	0	4.54463	0.960001
Zm00001d053356	1	4.30541	0.013441	3.06912	1.40609
Zm00001d013656	1	4.80964	0.252358	3.63395	0.104668
Zm00001d015495	8	2.51632	5.11854	0.0900525	1.07654
ENSRNA049476156	3	2.44504	0.343347	5.61692	0.398658
Zm00001d019355	2	0.160625	2.82101	2.63299	3.19082
Zm00001d009111	6	4.28772	3.82466	0.519667	0.176303
Zm00001d015442	1	3.97185	0.021445	3.84929	0.966039
Zm00001d003656	2	0.133843	2.40181	0.306322	5.97254
Zm00001d001721	7	0.890719	0.696886	4.22491	3.01319
Zm00001d024600	2	0.563764	0.239109	0.581794	7.44406
Zm00001d003563	3	1.69212	1.19794	5.6643	0.274876
Zm00001d041282	8	2.15665	6.52907	0	0.145148
Zm00001d030930	4	4.90682	1.55544	0.0152985	2.35339
Zm00001d052209	8	1.26804	4.85088	0.546258	2.16905
Zm00001d004167	6	3.09224	3.32683	1.26643	1.15097
Zm00001d045313	8	0.31631	8.02439	0.279872	0.222045
Zm00001d029183	2	1.75323	2.29507	2.29027	2.51116
Zm00001d008300	1	5.40069	0	2.53931	0.914735
Zm00001d045556	6	3.45251	3.39858	2.00721	0
Zm00001d027639	3	0	0	8.86438	0
Zm00001d045179	5	0.307055	3.60558	2.04025	2.91248
Zm00001d047356	8	2.13494	5.18047	1.51896	0.0317665
Zm00001d022211	6	6.0817	2.6856	0.0079495	0.0971755
ENSRNA049438710	3	0	0	8.87768	0
Zm00001d026345	4	5.58794	1.99779	1.29372	0
Zm00001d012227	5	0.0346215	3.89323	4.37429	0.578371
Zm00001d020257	8	0.56772	5.11255	0.150207	3.05626
Zm00001d025894	4	6.45831	0.709106	0.136315	1.58378
Zm00001d026392	4	7.70373	0.465616	0.72667	0
Zm00001d030379	4	5.02214	0.0242285	0.316559	3.53361
Zm00001d008424	1	3.32709	1.49289	3.38313	0.701109
Zm00001d048390	5	0.255366	6.47828	1.82801	0.350258
Zm00001d003777	5	0.625146	4.937	2.06004	1.29169
Zm00001d000572	6	3.54807	3.00354	0.14063	2.23247
Zm00001d041842	9	2.35322	2.6116	0.0417505	3.91984
Zm00001d047302	5	2.14558	2.72825	2.82285	1.23442
Zm00001d038189	4	4.52427	0.521296	0.15689	3.738
Zm00001d026406	4	8.90652	0.018327	0.023393	0
Zm00001d002463	5	1.88798	4.70551	2.30981	0.048104
Zm00001d018148	6	3.27569	3.82035	1.8181	0.042157
Zm00001d007226	3	2.44122	0.035396	5.52791	0.952443
Zm00001d020204	6	4.39377	3.70573	0.0735315	0.787631
Zm00001d044554	4	4.54429	2.14605	0.42513	1.84527
ENSRNA049478381	8	1.94901	5.13515	1.58213	0.298233
Zm00001d026070	5	0.087464	5.92858	2.93031	0.0225735
Zm00001d029207	7	0.069127	1.16116	4.63331	3.12148
Zm00001d044922	9	3.70823	0.92082	0.852793	3.52395
Zm00001d035587	8	0.109446	8.00385	0.105256	0.792612
Zm00001d037728	7	1.61477	0.234299	4.79688	2.36744
ENSRNA049476980	3	0	0	9.01648	0
Zm00001d008006	2	0.117331	2.95799	0.443273	5.4985
Zm00001d025762	9	2.42933	0.0761625	2.47286	4.04482
Zm00001d033577	3	0	0	9.03182	0
Zm00001d026482	5	0.018431	6.62127	2.39305	0
Zm00001d024009	4	5.24851	1.27008	1.08687	1.43008
Zm00001d025460	6	3.64707	2.90677	0.0328475	2.45042
Zm00001d052874	4	6.02082	0.156019	0.230796	2.63049
Zm00001d006587	8	2.26729	6.72283	0	0.051879
Zm00001d019844	5	0.347465	6.41563	2.04296	0.239601
Zm00001d030274	2	0.363808	3.39932	0.492975	4.79504
Zm00001d036832	2	0.056979	0.241305	2.7594	6.00251
Zm00001d045282	3	1.69568	2.11212	5.20136	0.051225
Zm00001d034552	3	0	0	9.06145	0
Zm00001d029362	7	0	0.928847	4.47056	3.66211
Zm00001d017938	8	2.14631	4.45814	0.740592	1.72155
Zm00001d035841	3	1.19834	0.16213	7.68581	0.0268615
Zm00001d051964	3	0.69228	2.35759	5.83696	0.188216
Zm00001d050247	2	0.277294	1.22111	0	7.58078
Zm00001d024770	2	0.848809	2.48018	1.41363	4.3386
ENSRNA049476801	8	1.74819	4.94897	0.566423	1.82016
Zm00001d004209	2	0.100635	1.22107	0.114056	7.64949
Zm00001d004098	8	0.0064635	6.32536	0.740808	2.017
Zm00001d001231	2	0.144521	0.11364	0.102576	8.73261
Zm00001d029467	3	0	0	9.09432	0
Zm00001d033294	6	3.92174	3.67362	0	1.50376
Zm00001d024153	3	1.74403	0.86174	6.26593	0.236168
Zm00001d005652	8	1.78983	4.89192	1.26758	1.16263
Zm00001d052090	7	1.58761	0.220251	3.5705	3.73603
Zm00001d027947	2	0.0584	1.06063	0.236622	7.76014
Zm00001d045285	5	0.051475	3.22076	4.03852	1.81237
Zm00001d053762	8	2.51047	3.66347	1.54886	1.4027
Zm00001d003690	5	1.01645	3.66408	3.81488	0.638822
Zm00001d028921	4	4.40798	0.133825	1.86365	2.73414
Zm00001d039941	7	0.558789	0.122901	3.64561	4.8264
Zm00001d019757	4	8.1825	0.25668	0.044293	0.671921
Zm00001d008852	4	7.08999	1.92784	0.025315	0.114666
Zm00001d026222	3	1.22586	1.70334	6.23236	0
Zm00001d026124	6	5.13013	3.51986	0.012859	0.503827
Zm00001d012600	8	2.22426	2.73122	1.75413	2.46231
Zm00001d042752	8	1.19964	6.08185	1.85503	0.037861
Zm00001d052063	8	0.780715	4.10679	0.911322	3.37765
Zm00001d014148	4	7.32096	0.23385	1.33114	0.291101
zma-MIR162	4	4.50043	1.06989	0.837546	2.77186
Zm00001d030733	5	0.0693395	4.13218	4.21247	0.774697
Zm00001d042557	2	0.165609	0.903848	0.449189	7.67092
Zm00001d032788	4	4.12857	1.02419	0.908622	3.13156
Zm00001d006277	5	2.59316	3.20627	3.34373	0.0547125
Zm00001d024450	4	7.44793	0.099051	1.59599	0.066969
ENSRNA049469802	5	0.294102	2.99599	3.25916	2.66099
Zm00001d002087	4	6.17762	1.74209	1.272	0.0266605
Zm00001d013793	6	5.09057	3.70457	0.132861	0.294913
Zm00001d012575	4	4.95169	2.25078	1.73998	0.284954
Zm00001d025722	2	0.589851	0.156509	1.1838	7.29792
Zm00001d026163	3	2.28754	0.0090105	6.64379	0.292027
Zm00001d026655	3	0.129664	0.0456925	9.05908	0
Zm00001d026154	5	2.4797	3.65056	2.94115	0.171334
Zm00001d048166	2	0.385095	1.58222	1.00047	6.27517
Zm00001d020569	7	0.886922	0.07762	6.38195	1.8968
zma-MIR164c	5	0.443673	4.15403	4.48438	0.161444
Zm00001d032854	7	0.014013	0.930754	4.90152	3.39726
Zm00001d050069	5	0.0400345	6.63088	2.38334	0.190993
Zm00001d020944	3	0.109934	3.51416	5.29899	0.323358
Zm00001d015675	3	0.529677	3.55591	5.16373	0
Zm00001d018553	4	6.20384	1.52324	1.41098	0.113468
Zm00001d001076	4	7.25248	0.0466625	0.086282	1.86771
Zm00001d039386	5	0.028759	3.23676	3.59251	2.40683
Zm00001d006693	5	1.23477	4.1466	2.66045	1.22752
Zm00001d047103	3	2.19583	1.51143	4.39931	1.16441
Zm00001d024907	2	0.260115	0.0986275	0.480826	8.43289
Zm00001d022481	4	5.41354	2.15678	0.142234	1.57052
Zm00001d026510	6	3.08476	5.66215	0.539348	0
Zm00001d024489	7	0.0591475	0.107294	5.12972	3.99758
Zm00001d050160	3	1.8183	1.37392	6.10429	0
Zm00001d031491	3	0.756852	0.150815	8.32473	0.064523
Zm00001d027425	3	2.75007	0.386489	5.5499	0.610826
Zm00001d031051	3	0	0	9.29903	0
Zm00001d046141	2	0.42999	3.1283	0.425957	5.32242
Zm00001d042763	3	2.54774	0.373179	5.02176	1.36728
Zm00001d009765	1	3.49632	0.134901	2.48585	3.19501
Zm00001d045312	4	3.205	1.98278	2.23902	1.88733
Zm00001d046274	4	4.11695	2.32619	0.783332	2.09059
Zm00001d041291	4	4.24996	0.445653	1.47327	3.15242
Zm00001d026371	6	4.61791	4.65466	0.052166	0
Zm00001d030329	3	0.941005	0.560881	6.20347	1.62361
Zm00001d011871	7	1.16951	0.0401025	4.47112	3.65042
Zm00001d031574	3	0	0	9.3314	0
Zm00001d026261	3	0.806642	0.182393	8.34289	0
Zm00001d022790	5	0.120428	5.57341	3.03284	0.610707
Zm00001d018705	6	3.28634	3.06595	1.54239	1.44838
Zm00001d040720	7	0.606235	2.11204	4.58591	2.04477
Zm00001d026103	5	0.535148	6.56986	2.24374	0.0098
Zm00001d043330	7	2.53147	0.819908	2.90439	3.1031
Zm00001d014317	1	3.86373	0.048593	3.33636	2.11382
Zm00001d016370	2	0.016909	0.001121	3.2858	6.06108
Zm00001d017485	3	0.327138	0.961001	7.90283	0.174501
Zm00001d030399	2	0.229488	0.0565095	0	9.08492
Zm00001d004071	4	7.84143	0.185643	0.957905	0.391212
Zm00001d043643	8	0.015069	4.39905	1.33968	3.62394
Zm00001d029645	3	0	0	9.38079	0
Zm00001d045446	8	2.08607	4.92018	0.104235	2.2735
Zm00001d047823	6	4.045	3.20892	1.66557	0.476022
Zm00001d004407	4	5.27011	2.23124	0.0345665	1.87704
Zm00001d018693	3	3.60466	0.26398	5.54675	0.0027915
Zm00001d034691	2	0.370491	1.90128	0.904665	6.2439
Zm00001d030372	4	6.07419	0	0	3.34653
Zm00001d043564	3	1.37917	2.74063	5.31493	0.0045095
Zm00001d023945	3	0.508739	2.17974	5.76211	0.999829
Zm00001d020704	7	0.475215	0.231594	4.0013	4.74288
ENSRNA049475518	5	2.42381	3.25676	2.82113	0.956391
Zm00001d018545	4	7.48555	0.084002	1.87637	0.014474
Zm00001d014189	7	0.927912	1.18379	4.42692	2.92243
Zm00001d025294	1	3.22991	0.0314865	3.99452	2.208
Zm00001d004750	2	0	3.3951	1.89096	4.18096
Zm00001d040826	3	2.91331	0.368062	5.41609	0.769923
Zm00001d030644	3	2.75802	0	6.59274	0.119819
Zm00001d029385	8	0.533144	7.94355	0.897595	0.09656
Zm00001d005850	3	0.551109	0.228991	7.12258	1.56961
Zm00001d046372	8	1.81646	6.11501	0.465738	1.0752
Zm00001d031797	2	0.853435	1.75443	0.832407	6.0329
Zm00001d053447	8	0.483274	7.88664	0.261757	0.849895
Zm00001d004340	4	6.31695	1.7997	1.22921	0.140125
Zm00001d021233	7	0.139234	2.67294	3.57593	3.10092
Zm00001d023869	3	0.571168	1.1882	6.99269	0.73997
Zm00001d046254	3	0.357436	3.31564	5.63359	0.197743
Zm00001d004245	3	0.343224	0.137184	9.02569	0
Zm00001d013988	5	0	5.85285	2.91395	0.742383
Zm00001d040342	4	7.56115	0.0837805	1.77828	0.0862985
Zm00001d047307	3	2.15776	0.038825	7.2111	0.10541
Zm00001d026501	8	1.93834	6.06279	1.5167	0
Zm00001d036689	8	2.3883	5.72873	1.11362	0.290566
ENSRNA049478313	9	3.36367	0.814794	0.022436	5.32142
Zm00001d050334	8	1.06219	4.71418	1.85737	1.90134
Zm00001d026245	4	9.13325	0.11932	0.285925	0
Zm00001d015061	4	7.16565	0.89146	0.060267	1.43215
Zm00001d031860	9	4.05394	1.01512	0.574057	3.90767
Zm00001d050600	8	1.71427	5.19125	0	2.64724
Zm00001d032809	1	3.97664	0.904231	4.10856	0.56849
Zm00001d035229	8	1.29576	5.39768	0	2.86552
Zm00001d042969	5	0.088137	3.96091	4.85866	0.655144
Zm00001d016001	6	6.09248	3.37553	0.089878	0.007019
Zm00001d034190	4	7.00364	0.257918	1.04183	1.26551
Zm00001d039691	5	0.663126	4.21449	4.33788	0.357127
Zm00001d052614	5	1.41597	3.6732	2.55591	1.92841
ENSRNA049443461	8	0.145778	6.80017	1.80438	0.8247
Zm00001d043462	6	3.68283	4.30141	0.120794	1.47076
Zm00001d045156	3	1.36433	1.5564	6.14393	0.511742
Zm00001d048565	9	2.7715	2.37273	1.70143	2.73508
Zm00001d047173	3	0	2.19941	5.67814	1.70576
Zm00001d046722	7	0.270169	0.528968	5.34672	3.43755
Zm00001d007771	8	0.656867	8.28208	0.24283	0.401917
Zm00001d026191	6	3.44524	4.56316	1.51513	0.0632235
Zm00001d026303	4	9.26774	0.300042	0.019963	0
Zm00001d026042	8	2.31453	4.6092	2.13482	0.532652
Zm00001d020549	6	4.59891	3.09897	1.59852	0.297487
Zm00001d023544	8	0.797763	5.63502	1.94851	1.21574
Zm00001d023204	1	6.11478	1.32515	2.15891	0
Zm00001d048219	7	1.17271	0.0705715	3.85037	4.50823
Zm00001d040958	1	3.89558	1.17751	2.97279	1.55661
Zm00001d049715	8	2.31749	5.41987	0.345712	1.52156
Zm00001d008307	3	1.00738	0.02077	6.81764	1.76612
Zm00001d028123	2	0.317906	1.9053	0.81964	6.57171
Zm00001d035233	8	0.0991235	7.82276	1.05293	0.640553
Zm00001d023166	4	5.39291	0.563097	0.514321	3.14663
Zm00001d019852	8	1.87968	5.4961	2.06253	0.184361
Zm00001d000502	7	0.197522	0.938561	5.11123	3.38651
Zm00001d029045	4	6.79359	0.169706	1.29944	1.37251
Zm00001d049886	9	2.90265	1.99243	0.211953	4.53102
Zm00001d043534	9	2.84891	0.458137	0.654172	5.68425
Zm00001d047505	2	0.084462	0.535987	0.0100715	9.02589
ENSRNA049437658	3	0	0	9.65756	0
Zm00001d007191	3	1.93318	1.02706	6.37348	0.330286
Zm00001d020850	2	0.463398	4.42306	0.072173	4.70911
Zm00001d027423	2	0.648077	1.88078	2.89958	4.24611
Zm00001d029250	2	0.177741	0.780385	2.20538	6.51122
Zm00001d013530	2	0.826273	1.97227	2.67559	4.20131
Zm00001d011643	5	0.907703	3.46349	4.38371	0.92306
ENSRNA049458758	3	1.73735	2.39894	5.48436	0.060179
Zm00001d035178	3	0.0735685	0.599577	8.89976	0.109713
ENSRNA049474375	7	0.05062	0.506174	6.53446	2.59363
Zm00001d048340	2	0.667709	1.24197	0.957831	6.82175
Zm00001d025820	5	0.10469	6.738	2.72567	0.135549
Zm00001d043512	7	0.0325615	1.4611	4.07697	4.13736
Zm00001d000589	3	0.362884	2.88079	6.12862	0.337693
Zm00001d011812	3	1.30878	2.11264	5.90901	0.385241
Zm00001d043142	7	0.233168	2.72741	4.27448	2.48668
Zm00001d013357	1	5.80284	0.987988	2.25731	0.674888
Zm00001d014109	3	2.00327	1.67783	5.96557	0.0767035
Zm00001d030198	2	1.76656	2.57809	2.16609	3.21563
Zm00001d034048	2	1.30849	2.17976	2.3827	3.85917
Zm00001d003117	2	0.109208	1.53538	1.29814	6.80052
Zm00001d020526	8	1.14651	6.11653	0.0438935	2.44369
Zm00001d049062	8	0.793765	7.30061	1.26374	0.399705
Zm00001d046170	8	1.17078	5.94194	0.95955	1.6964
ENSRNA049461634	9	1.60906	1.82802	0.600976	5.73688
Zm00001d030181	4	6.23076	0.184434	1.03099	2.32965
Zm00001d039868	2	0	0.64457	0.143196	8.99003
Zm00001d018635	5	1.63658	4.71361	3.40097	0.027467
Zm00001d019734	3	0.405505	1.05922	6.39931	1.91645
Zm00001d010782	5	1.85923	3.73339	3.56082	0.635737
Zm00001d008493	9	0.904099	0.026103	0.301764	8.56208
Zm00001d007632	4	6.05278	0.634219	1.7138	1.39328
Zm00001d027556	4	6.3646	0.222993	0.12239	3.08567
Zm00001d015277	8	2.82069	5.05362	1.15757	0.769318
Zm00001d040724	4	7.98894	0.823883	0.934862	0.056904
Zm00001d030424	6	3.16507	4.52845	0.071757	2.04272
Zm00001d026470	3	0.510155	0.065971	9.2319	0
Zm00001d015067	6	3.83037	4.81995	0.0174175	1.14271
Zm00001d037780	8	2.43683	5.32829	1.78529	0.274734
Zm00001d030164	4	5.9484	0.38316	0.466608	3.02985
Zm00001d041229	3	1.71463	0.894226	5.35317	1.86948
Zm00001d042513	8	0	8.25278	1.49309	0.0953835
Zm00001d050490	7	0.583473	0.627347	4.31024	4.32442
Zm00001d037119	3	0.227719	0.114209	9.0245	0.479224
Zm00001d025721	9	1.48936	0.763911	0.180756	7.41498
Zm00001d030396	8	0.6612	6.78946	1.20807	1.19518
Zm00001d013884	8	0.338664	8.45671	1.00012	0.0656505
Zm00001d012197	3	1.2663	2.59362	5.46413	0.540047
Zm00001d034581	4	4.43338	1.17681	0.321267	3.94644
Zm00001d019635	7	1.49781	1.36634	3.49686	3.52439
Zm00001d011756	8	1.14905	5.82156	0.454049	2.47164
Zm00001d005286	2	0.95561	0.987395	2.21823	5.74774
Zm00001d005359	9	2.69321	0.467008	0.072003	6.69422
Zm00001d015309	1	4.7531	0.44159	3.17884	1.55393
Zm00001d043880	4	4.28007	2.56843	1.98318	1.09766
Zm00001d014066	6	3.19889	6.13016	0.1078	0.493449
Zm00001d004436	7	1.07311	0.254331	5.95636	2.65862
Zm00001d035143	6	5.34489	3.73299	0.858529	0.006051
Zm00001d049717	4	4.02979	1.00781	1.71304	3.19397
Zm00001d051264	7	0.659886	0.647378	5.12208	3.51696
Zm00001d030784	4	5.17644	0.839992	0.250188	3.67985
Zm00001d024198	9	2.43156	1.76526	1.34445	4.40678
Zm00001d007978	4	7.10923	1.76007	0.312011	0.774738
Zm00001d032213	1	3.6146	0.970919	3.03963	2.34373
Zm00001d051434	8	0.031289	7.72932	1.80585	0.403708
Zm00001d033860	6	3.60954	4.04967	2.31531	0
Zm00001d031262	5	1.14414	4.08867	2.3598	2.38426
Zm00001d004090	7	2.04762	0.260882	4.11632	3.5522
Zm00001d029200	5	0.0442775	6.68946	3.00063	0.24314
Zm00001d032312	3	0	0	9.98085	0
Zm00001d032616	5	0.226532	3.43822	2.73401	3.58268
Zm00001d033330	3	0	0	9.9832	0
Zm00001d009677	2	0.383492	1.58773	2.29418	5.71804
Zm00001d024415	1	5.54337	0.999937	3.17225	0.268346
Zm00001d022534	1	5.75038	0.56931	3.51113	0.155129
Zm00001d026038	5	1.13322	4.88851	3.83501	0.132388
Zm00001d026669	4	9.98901	0.0026415	0	0
Zm00001d022964	3	0	0	9.99322	0
Zm00001d001904	3	0.45225	0.140129	8.89573	0.508201
Zm00001d043691	5	0.0812585	3.92097	3.82658	2.16757
Zm00001d008557	3	2.28281	2.18634	5.4218	0.106497
Zm00001d053429	5	0.869936	3.60971	3.15753	2.36176
Zm00001d016693	4	4.54047	1.09871	1.73113	2.63233
Zm00001d000853	8	1.54113	5.57851	0.201101	2.68326
Zm00001d029088	3	2.70642	0.426337	6.36752	0.503913
Zm00001d014492	7	1.50261	1.32432	3.35406	3.82591
Zm00001d040107	1	3.20427	2.58925	2.88288	1.33516
Zm00001d043201	8	1.60013	7.63395	0.059928	0.718778
Zm00001d045893	1	6.41825	0.026347	3.22413	0.347348
Zm00001d036278	9	2.61334	0.250008	1.2008	5.95881
Zm00001d014931	5	0.610591	4.89725	4.51532	0
Zm00001d053011	5	2.07564	4.79387	3.08626	0.0711065
Zm00001d052961	8	2.1204	4.8152	0.141934	2.95609
Zm00001d023912	4	3.62564	1.73821	2.2111	2.45881
Zm00001d005154	1	6.78743	0.415926	2.33961	0.49659
Zm00001d033916	4	4.43882	2.53965	0.328157	2.74164
Zm00001d037321	3	2.26458	0.223306	5.9043	1.65825
Zm00001d008041	3	1.48237	1.67359	5.42282	1.47616
Zm00001d010048	4	6.77473	1.7834	0.941549	0.559819
Zm00001d031272	8	1.81919	5.0878	0.824628	2.32931
Zm00001d033972	5	0.898274	4.98362	3.39444	0.791709
Zm00001d004387	3	0.117671	0.440603	8.4519	1.06163
Zm00001d051342	2	0.253171	0.473458	1.45968	7.89045
Zm00001d047412	3	2.68922	1.05621	5.40803	0.940984
Zm00001d015225	7	0.181942	0.589457	7.26332	2.06004
Zm00001d043486	2	0.424448	3.29696	0.405746	5.98106
Zm00001d047489	2	0.858958	1.00902	0.322946	7.91903
Zm00001d026625	4	8.31094	1.76109	0.0406575	0
Zm00001d027898	8	0.542109	5.25279	1.5206	2.79915
Zm00001d021552	2	1.75396	2.06693	1.2942	4.99969
Zm00001d003980	4	6.15525	1.83257	0.640987	1.48698
Zm00001d024268	7	1.55873	0.564562	5.17438	2.82166
Zm00001d019759	6	3.37295	5.2305	0.223128	1.29588
Zm00001d019923	3	0.147811	3.22829	6.60686	0.139712
Zm00001d015774	3	1.81595	1.52395	5.51141	1.27221
Zm00001d021441	3	0.0937805	0.186099	8.24161	1.60251
Zm00001d003703	8	0.0182405	5.34102	0.082542	4.68302
Zm00001d001240	9	2.12362	1.33702	2.00718	4.65718
Zm00001d041719	4	4.94012	1.85586	0.593993	2.73603
Zm00001d024128	2	1.00399	3.29383	0.911722	4.91732
Zm00001d021178	3	0.829347	2.72461	5.76937	0.804552
Zm00001d028215	3	0	0	10.1285	0
Zm00001d048305	2	0	3.08545	2.53264	4.5158
Zm00001d030549	2	1.9384	2.59587	1.52575	4.09325
Zm00001d010274	6	5.53822	3.50842	0.0511015	1.0617
ENSRNA049458582	3	2.46191	2.40385	4.22853	1.06855
Zm00001d043950	9	2.53748	0.0448075	1.72036	5.8647
Zm00001d036307	8	1.20095	4.38452	1.20199	3.38006
Zm00001d020327	3	0.0334405	0.0147915	9.10707	1.02466
Zm00001d042558	2	0.765782	4.0333	0	5.38309
Zm00001d050019	1	3.14438	2.52174	2.53639	1.98671
Zm00001d050753	3	2.35916	3.44922	4.37724	0.00393
Zm00001d020718	4	7.42351	1.62827	0	1.14573
Zm00001d039504	6	3.2129	4.76953	1.69727	0.518596
Zm00001d009395	4	6.07706	2.45034	0.151187	1.52391
ENSRNA049469940	3	1.10421	0	8.85844	0.241575
Zm00001d002074	5	2.57866	4.10031	3.37246	0.153905
Zm00001d022115	4	7.14245	2.85895	0.0686485	0.138985
Zm00001d004089	2	0.326464	1.02984	0.389304	8.46858
Zm00001d023113	5	0.035585	4.93571	3.0736	2.17133
Zm00001d016788	3	1.50179	2.61111	4.65066	1.45397
Zm00001d043548	6	5.81303	3.00958	1.39563	0
Zm00001d030802	3	0	0	10.2205	0
Zm00001d037315	4	4.96499	2.58582	0.252204	2.41911
Zm00001d022315	5	2.62398	5.22736	2.37208	0
Zm00001d028883	3	0	0	10.2271	0
Zm00001d051783	4	5.03666	1.2407	1.94038	2.01708
Zm00001d045938	3	2.50236	0.028392	7.50206	0.202993
Zm00001d012013	7	0	1.11575	4.70409	4.4163
Zm00001d045804	3	2.76091	2.12865	4.29189	1.0558
Zm00001d030946	3	2.52575	0.0677765	6.04023	1.62251
Zm00001d038263	1	5.35022	0.763038	3.22496	0.919234
Zm00001d040582	2	0.862445	0.997802	2.96296	5.43806
Zm00001d043988	3	3.20905	2.06562	4.89568	0.091188
Zm00001d026472	1	4.93855	1.77953	3.5443	0
Zm00001d012707	4	7.41759	1.05753	0.295453	1.49299
Zm00001d002082	4	7.70764	1.75874	0.721891	0.0765485
Zm00001d030536	3	0	0.611633	8.17418	1.4803
Zm00001d042472	5	2.26945	4.14287	3.13861	0.720672
Zm00001d052442	4	4.90125	1.48492	1.33114	2.55646
Zm00001d012907	8	0.077591	8.60993	1.02687	0.564991
Zm00001d036062	9	4.93173	0.385582	0.12692	4.84334
Zm00001d050672	1	3.66178	2.59018	2.94813	1.0937
Zm00001d014160	1	5.60757	0.174454	3.69797	0.822265
Zm00001d035262	7	0.19779	3.29206	3.81326	3.00109
Zm00001d015216	5	0.220396	6.65125	2.73249	0.700086
Zm00001d021982	3	1.89106	2.12521	6.24453	0.0620845
Zm00001d049974	3	3.07097	0.361884	5.94069	0.969422
Zm00001d033919	2	1.07839	1.37658	1.484	6.40405
Zm00001d052363	7	0.362499	2.65169	3.44558	3.889
Zm00001d052749	1	5.15819	0.169441	4.80589	0.22075
Zm00001d002885	3	0.032385	0.440032	9.62503	0.261565
ENSRNA049456187	9	3.22456	2.30074	0.199049	4.63715
Zm00001d002958	8	0.555046	6.64758	0.139319	3.02081
Zm00001d032004	3	0	0	10.3661	0
Zm00001d033231	9	2.97849	0.29944	0.454895	6.64092
Zm00001d040880	3	0.005806	2.47523	7.19135	0.705533
Zm00001d000510	2	0.059607	0.126047	0.0310425	10.1632
Zm00001d026845	9	2.94406	1.82823	0.391601	5.22033
Zm00001d026000	6	4.88234	3.25318	0.986363	1.26326
Zm00001d026555	3	3.26453	2.51879	4.60419	0
Zm00001d039944	5	1.59829	3.87921	4.74644	0.167763
Zm00001d030717	3	0	0	10.3998	0
Zm00001d017179	3	0.943354	0.276397	9.09857	0.0819385
Zm00001d011626	3	1.6802	1.5336	7.00772	0.180355
Zm00001d046854	1	5.17842	0.517197	4.23633	0.471486
Zm00001d030250	3	2.37034	0.567557	6.52959	0.939654
Zm00001d003474	7	0.969559	0.112446	6.38698	2.94412
Zm00001d033222	4	6.3606	2.49282	0.569404	1.00056
Zm00001d033300	9	4.80979	0.0189085	0.413934	5.1924
Zm00001d011813	7	0	0.008475	5.66702	4.76274
Zm00001d004197	8	0.03087	8.53888	0.083844	1.78493
Zm00001d039683	3	3.19668	0.310482	6.76953	0.164429
Zm00001d043599	3	1.93218	0.0284605	7.09832	1.39316
zma-MIR166d	2	0.922549	0.038654	2.37963	7.11916
Zm00001d029472	3	0	0	10.46	0
Zm00001d017992	4	7.30369	1.5206	1.48218	0.154033
Zm00001d017360	4	5.04596	0.697023	0.598438	4.12011
Zm00001d022468	4	5.5808	2.70582	1.42681	0.752162
Zm00001d018744	3	0.137009	0.848629	8.75932	0.723773
Zm00001d002533	7	1.64853	0.865919	3.77043	4.18504
Zm00001d025998	6	3.83067	3.4452	3.0084	0.189163
Zm00001d029879	3	0	0	10.4742	0
Zm00001d012474	1	4.8968	2.65117	2.76402	0.162299
Zm00001d018127	3	3.3733	2.55148	4.294	0.259384
Zm00001d040972	9	1.63515	1.76557	0.507495	6.5717
Zm00001d031631	9	3.50491	0.0643305	1.14168	5.77228
Zm00001d015270	8	0.275241	5.28601	0.49591	4.42777
Zm00001d043651	4	6.85112	2.33884	0.387131	0.910154
Zm00001d012867	5	1.55652	3.94877	3.05804	1.93558
Zm00001d024931	3	0.615591	0.107177	7.90046	1.88145
Zm00001d012307	8	0.455975	5.6026	1.21831	3.22869
Zm00001d028336	3	0	0	10.506	0
Zm00001d035015	3	0.934545	0.0151295	9.52046	0.0363465
Zm00001d007640	1	4.10742	2.17147	3.30211	0.927334
Zm00001d029180	4	5.29138	1.1076	0.840953	3.27664
Zm00001d042846	1	5.59428	0.620529	4.12505	0.18241
Zm00001d015898	2	0.028677	1.64382	3.35127	5.50234
Zm00001d048230	3	0.963855	1.99263	5.41364	2.15912
Zm00001d040383	3	3.34536	0.126053	6.19543	0.872548
Zm00001d032308	9	3.64691	2.59877	0.584407	3.70948
Zm00001d046616	9	4.69654	0.200283	0.840952	4.80235
Zm00001d003938	5	1.7282	5.5575	3.25847	0
Zm00001d018401	3	1.80666	2.23338	4.76242	1.74357
Zm00001d036131	4	7.5783	0.0515655	1.30915	1.62278
Zm00001d002863	5	0.027451	6.77759	3.39808	0.359011
Zm00001d036462	8	1.84052	6.57869	2.00827	0.137773
Zm00001d051429	8	1.89221	7.10143	0.945601	0.630096
Zm00001d006233	8	0.069726	9.47023	1.02647	0.0033615
Zm00001d053391	2	0.0444985	0.346486	0.130274	10.0539
Zm00001d033287	3	3.4252	0.225389	5.92296	1.00193
Zm00001d023182	7	1.42446	1.85931	3.98	3.31724
Zm00001d052210	4	7.83266	0.336616	0.78135	1.63172
Zm00001d048454	9	2.56229	0.541384	1.14469	6.33453
ENSRNA049457226	3	0	0	10.5864	0
Zm00001d019620	8	1.61138	5.70997	1.77773	1.49079
Zm00001d041064	2	1.6177	3.69455	0.122979	5.16683
Zm00001d007470	2	0.27033	3.02292	2.98942	4.32906
Zm00001d026536	6	6.55822	3.74678	0.306752	0
Zm00001d021624	7	1.83304	0.650807	5.34239	2.78936
Zm00001d020603	8	1.01508	5.71669	0.0960015	3.7924
Zm00001d042903	2	0.070222	4.9764	0.508516	5.06559
Zm00001d001100	2	0.314638	3.56031	0.0952915	6.65121
Zm00001d051247	7	3.19973	0.538586	4.08911	2.79708
Zm00001d002776	2	0.30555	3.41249	0.158337	6.75248
Zm00001d021602	8	1.13666	6.24896	1.84748	1.39801
Zm00001d028216	4	4.23511	2.27676	1.12899	2.99638
Zm00001d033280	3	3.16235	0.865447	4.89793	1.71935
Zm00001d025607	2	1.13858	2.97808	1.03914	5.50735
Zm00001d047944	2	0.182432	4.36019	1.30496	4.82051
Zm00001d052731	6	3.30043	4.21328	1.32249	1.83215
Zm00001d009091	6	3.45577	3.47958	3.74037	0
Zm00001d037102	4	5.5135	2.35705	1.87539	0.942249
Zm00001d038225	1	3.99196	2.03391	4.61962	0.0479865
Zm00001d030500	4	7.76856	0.617082	0.0149315	2.29458
Zm00001d046746	7	0.37695	0.86744	5.94977	3.50994
Zm00001d026304	8	0.225449	10.1893	0.289767	0
Zm00001d045896	8	3.07345	5.02446	1.73784	0.871243
Zm00001d019607	2	0.389784	3.47043	2.93377	3.91776
Zm00001d053349	2	1.54698	2.89532	1.85018	4.42182
Zm00001d022009	5	1.27993	6.89143	2.41541	0.129196
Zm00001d001074	8	0	6.12931	1.75976	2.83225
Zm00001d008092	6	6.22792	4.36402	0.1078	0.022841
Zm00001d011868	7	1.14205	0.609947	5.38833	3.60119
Zm00001d026187	1	6.60649	0.146749	3.89046	0.102664
Zm00001d030791	3	0.156843	0.715785	9.87648	0
Zm00001d009522	9	2.7106	3.02212	0.92144	4.09498
Zm00001d017947	2	1.23434	1.55807	2.92252	5.04719
Zm00001d025760	7	0.01947	3.33362	4.73778	2.67263
Zm00001d047691	8	1.12659	6.97091	1.64571	1.0205
Zm00001d043237	5	0.489546	3.78965	3.79047	2.69478
Zm00001d029266	9	2.52711	0.0658205	2.93142	5.24317
Zm00001d040959	9	5.55314	0.066092	0.037914	5.11534
Zm00001d003717	6	4.34967	5.54025	0.162998	0.722725
Zm00001d050457	9	4.13071	0.026438	0.128768	6.4946
Zm00001d015889	4	6.1417	0	2.26663	2.37511
Zm00001d002953	7	2.92584	0.314304	4.65305	2.89457
Zm00001d048640	8	0.158918	6.24556	1.28905	3.09572
Zm00001d011360	5	1.12305	6.37609	3.22637	0.0649635
Zm00001d030116	6	6.00935	4.05014	0.701104	0.0312165
Zm00001d008485	8	0.940646	6.01642	0.761058	3.07634
Zm00001d026071	4	7.36784	1.63019	1.62879	0.171626
Zm00001d013828	3	1.85444	0.0352855	8.81533	0.0964475
ENSRNA049446167	8	0.405967	6.18771	0	4.22306
Zm00001d014089	3	2.49412	1.17576	5.75643	1.39289
Zm00001d013188	1	4.83251	0.371678	4.19332	1.42777
Zm00001d014162	2	0.590711	3.00329	0.139729	7.09498
Zm00001d045599	7	3.21711	0.289884	4.7466	2.58198
Zm00001d045604	9	1.89891	0.044654	3.56685	5.32608
Zm00001d033063	7	0.896212	1.39919	6.14578	2.39582
Zm00001d027232	3	0	0	10.8428	0
Zm00001d002771	5	0.0650975	5.62344	3.23165	1.92439
Zm00001d024300	1	3.58621	2.67885	4.58061	0
Zm00001d048621	8	1.00488	7.36103	0.368536	2.11314
Zm00001d052602	5	0	3.83903	5.17803	1.83648
Zm00001d004611	3	0.213105	0.024905	10.41	0.207058
Zm00001d007687	8	0.018093	10.1126	0.0754835	0.653962
Zm00001d034068	2	2.09993	2.15087	2.25548	4.36497
Zm00001d015662	8	3.06831	5.14569	0.0187775	2.63883
Zm00001d007400	6	4.30114	3.58146	2.90856	0.0809255
Zm00001d052451	9	2.83669	0.594007	2.39027	5.05459
Zm00001d043229	1	5.53125	1.71592	2.73356	0.899791
Zm00001d023799	6	5.40504	5.26893	0	0.208899
Zm00001d034004	3	3.34033	0.981228	6.4638	0.098318
ENSRNA049471509	3	0	0	10.8856	0
Zm00001d033852	3	0	0	10.8859	0
ENSRNA049438795	3	0	0	10.8865	0
Zm00001d033957	3	1.11736	3.98031	5.51782	0.271595
Zm00001d020615	4	5.60011	2.92696	1.85135	0.50888
Zm00001d038436	7	1.00579	0.550507	6.16222	3.16879
Zm00001d033834	9	2.90737	0.74141	1.71513	5.52565
Zm00001d025182	7	1.468	1.44403	4.75781	3.22082
Zm00001d001524	5	0.08603	7.62739	3.11086	0.0667055
Zm00001d049785	7	0.162562	0.609359	6.9711	3.15132
Zm00001d026609	1	4.62159	2.97479	3.30254	0
Zm00001d002035	9	3.67548	0.15014	0.020378	7.05791
Zm00001d047379	3	1.13793	0.046576	8.25587	1.46837
Zm00001d011364	2	1.3592	2.0091	3.03486	4.50623
Zm00001d006653	7	1.04535	3.14677	3.44753	3.27601
Zm00001d041693	4	4.40004	2.36885	2.35494	1.79288
Zm00001d038622	8	2.64389	5.1085	0.117119	3.04855
Zm00001d034475	7	0.062365	1.68521	6.85205	2.32467
Zm00001d050938	7	0.667161	1.72606	4.96158	3.57184
Zm00001d039375	5	0.386905	5.92855	2.7675	1.85051
Zm00001d026614	6	4.65381	3.24763	3.03218	0
Zm00001d039678	4	6.23995	0.177927	0.246955	4.27504
Zm00001d021199	4	6.2598	2.6358	0.820416	1.22708
Zm00001d045554	1	4.26744	2.50355	3.37841	0.796308
Zm00001d032716	3	0	0	10.9475	0
Zm00001d040842	6	5.10385	5.58303	0.135467	0.125887
Zm00001d037981	5	0.613545	4.05015	3.85991	2.42728
Zm00001d011245	9	2.99649	2.50116	2.48478	2.96889
Zm00001d023501	4	7.56248	3.00886	0.260458	0.119742
Zm00001d033633	1	5.57999	2.06162	3.31535	0
Zm00001d051346	7	2.09744	0.895088	4.5188	3.4557
Zm00001d032060	9	2.51068	0	2.09302	6.36414
Zm00001d003295	2	0.977956	2.78727	0.268334	6.93533
Zm00001d047631	2	0.94629	2.00224	0.058228	7.9626
Zm00001d029103	9	3.74377	1.58082	0.71953	4.92914
Zm00001d012687	2	1.80223	0.097125	3.90675	5.16874
Zm00001d047077	1	4.75419	0.010806	6.21132	0
Zm00001d047211	6	4.18685	4.75756	0.8664	1.16911
Zm00001d007116	5	0.271554	4.94778	5.40627	0.355003
Zm00001d027916	3	3.02144	0.586242	6.4081	0.968575
Zm00001d037337	8	0.387725	7.48024	0.0097495	3.11188
Zm00001d029862	4	4.76222	1.15141	1.22264	3.85576
Zm00001d007445	5	1.29026	6.7331	2.38211	0.586803
Zm00001d042769	4	7.36956	2.84131	0.079658	0.706817
Zm00001d020001	4	5.2445	0.436486	0.707435	4.61053
Zm00001d030944	5	1.42327	6.26415	2.55888	0.758614
Zm00001d026225	3	2.32298	0.520068	8.16487	0
Zm00001d018391	1	4.17159	1.11407	3.26611	2.45907
Zm00001d015690	3	1.94131	3.4291	4.19746	1.44332
Zm00001d023833	6	5.40169	4.19632	0.0746515	1.34145
Zm00001d046696	3	0.157342	1.91045	7.2564	1.69961
Zm00001d040717	8	2.90125	5.87147	0.0160585	2.23931
Zm00001d008381	6	4.65082	5.89922	0.442121	0.0435505
Zm00001d019279	9	2.89679	0.078656	1.68266	6.38156
Zm00001d012387	7	0.500273	0.16737	7.30516	3.06815
ENSRNA049476045	6	3.81913	3.45582	0.850773	2.91524
Zm00001d020208	1	4.15745	1.05665	5.0196	0.817876
Zm00001d025973	4	6.7774	0.966932	0.159737	3.14793
Zm00001d022956	2	0.666084	2.14079	3.25063	4.99678
Zm00001d045218	6	3.39552	4.93832	0.074722	2.65215
Zm00001d039380	5	2.13279	3.92377	2.66561	2.33944
Zm00001d023713	8	0.748134	5.90107	0	4.41746
Zm00001d053941	8	0	6.74683	0.318194	4.00244
Zm00001d043692	4	4.98208	2.83328	1.54965	1.7058
Zm00001d041851	5	0.060558	7.02176	2.96059	1.03052
Zm00001d036788	3	0.757275	3.53277	5.5627	1.224
Zm00001d002346	4	5.41321	2.02832	1.04129	2.59627
Zm00001d041580	8	0.303907	10.1482	0.339322	0.291172
Zm00001d052434	8	2.43186	5.84314	0.285351	2.52756
Zm00001d009583	1	3.94433	3.22583	3.86519	0.0582405
Zm00001d012322	8	0.056828	6.93626	1.67308	2.43165
Zm00001d008767	5	0.188842	7.50551	3.30201	0.102865
Zm00001d034301	4	8.38849	1.58833	0.853622	0.271614
Zm00001d044202	2	0.531721	4.52567	0.829255	5.21824
Zm00001d051958	8	0.916186	9.23176	0	0.959495
Zm00001d025756	8	1.59449	9.21817	0.165772	0.13062
Zm00001d043877	8	0.3505	6.17088	0.972033	3.63159
Zm00001d009436	4	7.76854	0.508294	1.70448	1.14846
ENSRNA049477007	8	0.064358	9.4282	0.75341	0.883977
Zm00001d013760	2	0.281801	2.91002	3.53133	4.40815
Zm00001d033082	7	0.0168035	0.087733	8.09437	2.93639
Zm00001d049731	3	1.49802	2.52202	6.69084	0.424484
Zm00001d029632	9	2.83322	2.04274	0	6.26275
Zm00001d036402	8	1.1259	5.34114	0.0220705	4.65082
Zm00001d009212	9	2.50389	0.0834255	2.57519	5.98488
Zm00001d014122	5	2.78136	4.51623	3.84676	0.0042565
Zm00001d027472	1	4.79748	0	4.00157	2.3504
Zm00001d019322	5	1.52827	4.75928	4.86204	0
Zm00001d027919	8	0.805831	6.72264	1.15708	2.46419
Zm00001d026492	8	1.98103	9.12359	0.0469905	0
Zm00001d024903	7	0.145356	0.0059275	8.76721	2.24014
Zm00001d011927	3	1.8801	1.80798	5.63696	1.8378
Zm00001d006632	1	8.16863	0.315157	2.64321	0.037705
Zm00001d005170	8	3.15218	4.92357	0.887833	2.20196
Zm00001d053042	4	9.29713	0.957634	0.0496985	0.863708
Zm00001d007685	5	0.032761	5.78188	5.11406	0.239492
Zm00001d029241	5	1.44116	5.9907	3.25245	0.485897
Zm00001d026592	4	8.71211	1.35264	1.10642	0
Zm00001d000494	8	0	8.89042	0.0728945	2.21221
Zm00001d003663	8	3.21252	6.75943	1.13494	0.073261
GRMZM5G897615	3	0.017727	0	11.1649	0
Zm00001d019338	2	0.178058	3.09109	2.14126	5.78084
Zm00001d053978	8	2.46686	4.0945	2.54429	2.09177
Zm00001d002341	8	1.49976	6.12242	1.91518	1.66034
Zm00001d022694	3	0	0	11.198	0
Zm00001d037658	4	5.56994	7.1e-05	0.884475	4.74458
Zm00001d010822	4	5.71923	1.17316	0.370694	3.9381
Zm00001d001159	3	0.0570895	0.518387	8.83671	1.78922
Zm00001d041103	7	0.493704	1.9298	5.0171	3.76264
Zm00001d026700	3	1.43266	0	9.77277	0
Zm00001d045899	9	1.90794	1.04632	0.49093	7.7615
Zm00001d007285	3	0.415284	0.359061	10.0045	0.433122
Zm00001d032792	8	1.61931	7.6227	1.87673	0.096095
Zm00001d053631	7	3.06407	1.08561	3.76675	3.31029
Zm00001d009407	3	1.52112	0.456126	8.63103	0.628961
Zm00001d036170	2	0.18429	3.24799	1.91497	5.8999
Zm00001d041762	2	1.2342	4.65683	0.65259	4.70426
Zm00001d032494	3	0	0	11.2491	0
Zm00001d020054	2	0.156811	0.660108	2.11188	8.32074
Zm00001d021089	7	0.185267	0.939272	6.65516	3.47344
Zm00001d039071	3	1.60217	1.54409	7.77488	0.333271
Zm00001d042909	4	5.49172	0.290012	2.26099	3.214
Zm00001d003274	3	0.85189	0	8.61883	1.78623
Zm00001d052292	3	2.67578	2.27291	4.32619	1.99
Zm00001d045839	1	7.785	0.172703	2.72979	0.582334
Zm00001d045225	3	3.86911	0	7.16603	0.240371
Zm00001d026695	1	5.96542	0	5.31336	0
Zm00001d036800	5	0	4.80339	6.46331	0.0160195
Zm00001d012700	1	7.42785	0.41284	2.6922	0.754039
Zm00001d017201	8	0.0928355	7.09862	0	4.09559
Zm00001d043902	9	3.98726	0.114417	0.021511	7.16451
Zm00001d026390	4	8.26297	0.668838	2.35972	0
Zm00001d026489	3	1.33195	1.30977	8.65463	0
Zm00001d050862	1	5.73824	0.45001	4.79371	0.316775
Zm00001d024135	9	2.66705	1.2885	3.33157	4.01287
Zm00001d021510	5	0.214868	5.12051	4.06481	1.90142
Zm00001d034339	4	8.90162	2.15205	0.15739	0.093385
Zm00001d040679	6	4.36896	4.68083	0.979155	1.27874
Zm00001d026454	1	7.5002	0	3.81071	0
Zm00001d043835	8	2.34926	6.93334	1.11085	0.920778
Zm00001d009140	5	0	7.54921	2.47057	1.29546
Zm00001d011302	8	2.77553	5.46677	2.14438	0.929422
Zm00001d018725	4	7.08677	2.6592	0.284712	1.28715
Zm00001d005535	3	1.03338	1.62223	8.34924	0.317729
Zm00001d012872	4	7.53029	3.20945	0.584171	0
Zm00001d001483	4	4.77227	2.29946	2.52033	1.73453
Zm00001d034044	4	7.45529	1.9573	0.863267	1.05421
Zm00001d006582	7	1.31555	2.1336	4.4609	3.42749
Zm00001d025711	2	0.549128	4.05581	0	6.7332
Zm00001d052906	2	0.86636	1.02295	3.41458	6.0391
Zm00001d036176	2	0.470517	3.42446	1.99888	5.4513
Zm00001d023286	3	2.19769	3.77692	5.37231	0
Zm00001d024798	5	0.559882	7.89955	2.56602	0.322252
Zm00001d015338	5	0.539719	4.24483	2.96783	3.60623
Zm00001d000789	9	4.80422	0.55935	0.0849185	5.91025
Zm00001d016128	3	0.644223	1.5282	8.27452	0.919318
Zm00001d050599	8	0.0376035	8.19075	1.35488	1.7854
Zm00001d028244	3	2.55124	2.79466	4.47362	1.55108
Zm00001d038881	5	2.78136	4.56985	3.62958	0.390547
Zm00001d032883	3	0	0	11.3732	0
Zm00001d002820	1	4.75564	0.270863	5.64455	0.70277
Zm00001d019217	1	3.98581	2.87851	4.5072	0.0085
Zm00001d002446	4	7.46716	1.13142	0.0472915	2.73627
Zm00001d052155	3	0.148097	1.73623	7.93717	1.56183
Zm00001d030153	4	8.66697	0.0130785	1.4203	1.28422
Zm00001d036173	8	0.0985	6.64132	0.459973	4.18612
Zm00001d032348	3	0	0	11.3862	0
Zm00001d041360	8	2.17983	5.38249	1.64558	2.18015
Zm00001d039714	6	6.85881	4.10586	0.0905265	0.333782
Zm00001d036833	3	0.966493	3.60955	6.80286	0.011069
Zm00001d023253	8	1.36766	6.6964	0.269645	3.05689
Zm00001d043681	9	3.22954	0	0.27612	7.89199
Zm00001d000799	8	0.0289155	6.64889	0.240794	4.48148
Zm00001d002110	5	0.199907	7.64307	3.42678	0.137899
Zm00001d038249	8	0.495571	9.93788	0.671289	0.304801
Zm00001d020367	2	1.13959	2.35121	1.2176	6.70654
Zm00001d015220	4	8.75045	1.14248	1.50737	0.0157905
Zm00001d019075	8	2.07235	5.98951	0.325068	3.0369
Zm00001d002970	8	0.331531	6.43033	1.6334	3.03176
Zm00001d033549	6	4.83546	3.2729	0.418648	2.91216
Zm00001d007860	2	0.008373	2.72012	0.771688	7.9413
Zm00001d005882	2	0.04599	5.10853	0.531031	5.75882
Zm00001d026621	4	9.60271	0.289139	1.55492	0
Zm00001d012233	1	3.24817	2.42066	3.62962	2.15121
Zm00001d019478	3	0.065469	1.3871	8.74064	1.26667
Zm00001d019161	7	0.0867375	2.76209	4.86122	3.75108
Zm00001d036620	9	1.75977	2.37669	0.102307	7.22412
Zm00001d022032	9	2.12739	2.05142	0.446514	6.84234
Zm00001d011699	9	2.70398	1.05069	0.702217	7.013
Zm00001d026702	4	11.4592	0.017038	0	0
Zm00001d043140	5	1.86628	5.12892	4.42645	0.06092
Zm00001d046988	5	0.515053	4.69963	5.3618	0.909229
ENSRNA049438321	2	1.15296	2.42144	1.24117	6.67203
Zm00001d024751	4	5.19457	2.38714	1.46376	2.44965
GRMZM5G866223	3	0	0.010437	11.4848	0
Zm00001d019855	3	2.76473	2.11931	5.91053	0.70697
ENSRNA049479739	3	0.32441	0.406472	10.7713	0
Zm00001d010258	1	8.10735	0.46477	2.63265	0.299231
Zm00001d018977	6	5.1365	3.32752	0	3.0406
Zm00001d019993	1	4.4214	0.4975	6.25988	0.325958
Zm00001d007366	1	4.63934	0	6.6061	0.263672
Zm00001d023661	9	5.70988	0.135963	0.058566	5.60491
Zm00001d045051	7	0.241286	0.158844	8.54808	2.56282
Zm00001d036075	5	0.058963	5.55459	2.58507	3.3127
Zm00001d012069	7	3.09132	1.16948	4.27056	2.9827
Zm00001d040259	9	3.49118	2.58895	1.73704	3.70164
Zm00001d045895	5	0	4.23212	4.55064	2.73824
Zm00001d018065	2	1.44934	3.28665	0.967658	5.82242
Zm00001d007272	6	5.26667	6.02107	0.150938	0.0905975
Zm00001d018605	3	1.57133	0.941479	8.05116	0.970207
Zm00001d026036	1	6.29332	2.22293	2.99706	0.0242135
Zm00001d045355	8	0.330248	5.92535	0.400433	4.88715
Zm00001d027231	4	8.73089	0.411348	1.00041	1.40242
Zm00001d020366	8	2.11281	8.35579	0.0101085	1.07175
Zm00001d023036	8	0.097455	6.86797	1.08336	3.50774
Zm00001d045043	1	6.80839	0.372337	4.37721	0
Zm00001d032175	5	1.98554	4.83568	3.68736	1.05042
Zm00001d003184	1	6.09507	0.230795	4.9809	0.252767
Zm00001d012922	3	1.53837	2.51578	7.2632	0.244004
Zm00001d041702	7	0.743961	1.47254	6.01989	3.33504
Zm00001d025133	9	4.29501	0	0.863482	6.41594
Zm00001d028356	3	0	0	11.5948	0
Zm00001d013631	4	9.27446	0.159706	1.88143	0.284888
Zm00001d007382	4	6.59727	1.56734	0.560459	2.87737
Zm00001d044618	2	0.194218	1.01514	4.099	6.29591
Zm00001d029281	1	7.56048	0.533946	3.38471	0.131459
Zm00001d042437	4	6.53951	0.0352615	0	5.04405
Zm00001d036033	2	0.440389	1.09511	0.0150355	10.0695
Zm00001d006294	3	3.13851	2.17734	4.01573	2.28917
Zm00001d011781	5	0.058781	6.93064	3.58369	1.05243
Zm00001d006731	3	3.87509	0.0569075	6.59634	1.09908
Zm00001d051031	8	0.387752	7.81846	0.974868	2.44664
Zm00001d041514	7	2.11027	0.011839	5.33867	4.1732
Zm00001d004411	8	0.440954	6.39026	0.204534	4.59864
Zm00001d013638	6	6.93845	4.47254	0.116129	0.108202
Zm00001d033101	3	3.69146	0	7.74504	0.206787
ENSRNA049478183	2	0	0.036221	3.8193	7.78995
Zm00001d044328	3	0.833813	1.62314	8.80352	0.387958
Zm00001d035317	1	3.28683	2.5928	2.94381	2.82543
Zm00001d002679	4	6.58812	0.258383	1.27233	3.53319
Zm00001d028486	1	4.8637	0.0094225	3.68376	3.09957
zma-MIR171e	3	0.545141	2.56741	8.32353	0.225361
Zm00001d052367	9	2.66492	0.748497	1.74149	6.51092
Zm00001d026025	6	5.07041	5.74986	0.0614835	0.785295
Zm00001d024897	4	6.88419	0	0.128336	4.65506
Zm00001d037783	3	1.00162	4.25533	6.04788	0.367192
Zm00001d007347	5	1.71568	6.21415	2.7937	0.952348
Zm00001d013452	3	1.84284	2.48531	6.59243	0.755378
Zm00001d035542	2	1.23525	1.4218	0.466706	8.55378
Zm00001d026113	8	0.381162	10.7926	0.201643	0.302783
Zm00001d033709	7	0.474425	1.09962	7.47488	2.63878
Zm00001d029139	3	0.760826	0.494391	9.87829	0.555866
Zm00001d011219	2	1.16871	0.822855	2.003	7.69662
Zm00001d043616	2	0.154032	0.0888905	0.0524545	11.3958
Zm00001d032831	9	3.27038	1.14554	1.30073	5.97635
Zm00001d026981	4	8.40677	1.32318	1.92455	0.0388705
Zm00001d000553	8	1.01902	9.80673	0.578459	0.289641
Zm00001d044855	8	0.263126	6.93024	2.04032	2.46584
GRMZM5G838963	3	0	0	11.7	0
Zm00001d029206	6	5.57557	5.69741	0.138807	0.289415
ENSRNA049460753	5	0.037134	7.92193	3.45605	0.289106
Zm00001d005937	3	3.59518	1.09407	6.81519	0.210294
Zm00001d024854	4	8.80103	0.870115	1.80534	0.238445
Zm00001d045824	6	5.42412	3.79721	0.103036	2.39138
Zm00001d052807	6	4.41562	3.2584	1.01954	3.02814
Zm00001d035361	3	2.66897	2.86187	3.44936	2.74301
Zm00001d031774	1	5.98595	0.880184	2.79282	2.0656
Zm00001d012328	9	2.08915	1.02715	1.3757	7.2327
Zm00001d014080	3	0.770487	0.162819	10.4787	0.316192
Zm00001d032721	5	1.27689	5.37577	3.33397	1.74352
Zm00001d005612	3	1.4586	3.05768	6.34013	0.875236
Zm00001d024968	3	1.33914	3.1132	4.68527	2.5961
Zm00001d052238	2	0.32197	0.217173	2.91201	8.28381
Zm00001d036446	7	0.735221	0.0090035	7.61074	3.38004
Zm00001d011719	8	2.77886	4.70493	0.326304	3.92756
Zm00001d017887	7	2.93208	0.0763375	5.61102	3.12445
Zm00001d007284	9	4.42068	0.772101	1.34655	5.20832
Zm00001d032286	5	0.043111	5.03001	5.22529	1.45032
Zm00001d021104	8	2.67459	4.65491	1.23222	3.18782
Zm00001d025877	4	6.83804	1.26826	1.84725	1.79775
Zm00001d037874	7	0	2.16699	6.95639	2.63167
Zm00001d003492	7	1.29168	1.36451	6.08437	3.01484
Zm00001d035295	7	2.13177	0.92891	5.36841	3.33502
Zm00001d048878	1	4.68823	2.30009	3.65175	1.12423
Zm00001d026905	4	7.45865	0.319411	0.37758	3.60895
Zm00001d023090	2	1.0065	1.9469	1.39092	7.43352
Zm00001d015158	3	3.19512	0.0786	8.41331	0.091676
Zm00001d023085	5	0.006926	5.86204	5.46756	0.442866
Zm00001d038692	4	7.50365	1.09261	0.017717	3.16552
Zm00001d008923	9	4.76814	0.522134	0.49541	5.9939
Zm00001d028844	3	0	0	11.7798	0
Zm00001d030761	3	1.07306	0.220227	10.2719	0.222545
Zm00001d011126	2	1.49508	2.55409	2.26752	5.47258
Zm00001d039854	6	5.94959	4.79231	0.276559	0.771052
Zm00001d026382	6	7.37143	4.27954	0.13898	0
Zm00001d045272	3	1.49121	0.420324	9.76379	0.121737
Zm00001d001177	2	0.0420265	2.35192	2.25968	7.14642
Zm00001d053401	1	5.62131	1.74998	4.21782	0.212278
Zm00001d004559	3	1.45962	2.32473	6.88587	1.13254
Zm00001d032451	7	0.0298425	0.753889	6.2743	4.74474
Zm00001d032170	4	11.3042	0	0.373254	0.125323
Zm00001d013025	9	2.83511	2.22257	0.313157	6.43459
Zm00001d034353	2	0.948393	2.24193	1.30714	7.30817
ENSRNA049478109	9	4.19246	0.220878	2.35324	5.04111
Zm00001d031264	3	0.167346	1.11052	10.3555	0.177247
Zm00001d025218	2	0.102239	0.465014	0.252495	10.9909
Zm00001d020446	7	0.169208	1.12954	5.40592	5.1061
Zm00001d046234	5	1.81683	3.78283	3.91531	2.29727
Zm00001d007656	8	0.0089635	8.62737	0.010757	3.17517
Zm00001d024058	3	1.60151	2.80255	6.00015	1.42249
Zm00001d002901	3	1.20638	2.95456	6.91226	0.75958
Zm00001d031665	5	1.76647	5.065	4.82636	0.176937
Zm00001d032550	4	6.27769	0.0183585	0.749535	4.78984
Zm00001d011167	1	7.86252	0.318144	3.44743	0.212514
Zm00001d026014	4	9.50404	0.613687	0.478558	1.24648
Zm00001d035913	8	2.11853	8.13098	1.05145	0.544397
Zm00001d011780	6	5.87939	4.18327	0.34839	1.43577
Zm00001d020214	5	1.72538	4.87773	3.50995	1.73382
Zm00001d026486	6	5.94935	4.2025	1.69661	0
Zm00001d033333	2	0.588198	0.698116	0.381773	10.1845
Zm00001d040823	4	5.80719	3.11612	0	2.93135
Zm00001d026706	4	11.859	0	0	0
ENSRNA049440072	3	0	0	11.8608	0
Zm00001d019991	3	0.212354	0.431303	9.21994	1.99797
Zm00001d038855	7	2.6118	2.12483	4.16321	2.96557
Zm00001d053099	4	6.52671	0.043469	2.07838	3.23051
Zm00001d048335	5	0.274768	7.90598	3.05826	0.64279
Zm00001d004479	9	4.90201	0.0599765	2.03309	4.88712
Zm00001d023347	5	0.87483	7.18047	3.63154	0.199064
Zm00001d033887	5	0.459402	4.25053	5.31159	1.87678
Zm00001d033941	1	4.0342	2.48714	3.2206	2.16301
Zm00001d041225	3	0.199054	0.919172	10.6638	0.124153
Zm00001d008291	1	4.19576	3.13778	4.11095	0.464558
Zm00001d002427	2	0.683327	3.20471	1.28685	6.73928
Zm00001d019181	1	7.96677	0.0982455	3.073	0.779125
Zm00001d006307	4	5.37813	1.72443	1.37502	3.44001
Zm00001d049096	8	0.428351	9.72102	0.0433845	1.73505
Zm00001d024775	1	5.73984	0.71755	3.18694	2.28451
Zm00001d052144	4	6.7704	0.192075	2.59769	2.37233
Zm00001d026591	8	1.97469	9.66049	0.29864	0
Zm00001d036771	9	3.45789	3.90407	0.158643	4.4153
Zm00001d036298	9	4.60114	2.94787	0.070327	4.32439
Zm00001d003019	9	2.73151	4.39787	0.145539	4.67133
Zm00001d023966	2	0.0265825	5.10204	1.09276	5.73377
Zm00001d008466	8	0.925879	8.85691	0.905416	1.26884
Zm00001d026377	8	0.957362	9.80213	1.20217	0
Zm00001d020516	9	0.936168	0.37012	0.598597	10.0575
Zm00001d015496	8	0.0848345	10.488	0.044337	1.36054
ENSRNA049444555	4	7.77638	0.0026195	0.736857	3.4703
Zm00001d000481	2	0	3.37394	1.20339	7.40897
Zm00001d029575	8	2.84701	5.03249	0.0765255	4.03186
Zm00001d050708	3	3.18396	0.104512	7.91705	0.783137
Zm00001d027773	3	0	0	11.9903	0
Zm00001d044927	8	0.700738	5.96695	1.70208	3.62156
Zm00001d020064	1	6.46675	0.309376	4.26426	0.950969
Zm00001d026974	4	6.82315	2.81006	1.476	0.886799
Zm00001d009803	7	0	0.102045	7.8933	4.00241
Zm00001d004556	2	0.32846	1.10431	1.00439	9.56938
Zm00001d026393	8	3.4257	6.23837	2.35085	0
Zm00001d016479	4	7.77168	3.32839	0.32824	0.589325
Zm00001d033072	9	4.05699	0.972778	1.01517	5.97982
Zm00001d039895	5	0.616912	4.87985	4.45548	2.07367
Zm00001d009418	6	5.15001	6.81131	0.0538455	0.012273
Zm00001d046539	4	6.83332	3.07657	1.00729	1.11413
Zm00001d047335	9	4.24045	0.015681	0.0934425	7.68635
Zm00001d032315	3	0	0	12.0379	0
Zm00001d044905	2	0	5.2732	0.511548	6.26093
Zm00001d033831	6	5.21469	6.33265	0.075516	0.423517
Zm00001d006312	9	3.88844	1.52528	2.80032	3.83488
Zm00001d050808	2	0	5.51905	0.14176	6.38886
Zm00001d004804	4	5.9602	3.10095	0	3.00187
Zm00001d004243	2	0.06745	2.46298	0.102739	9.43173
Zm00001d025930	9	1.96893	1.90099	0.493621	7.70481
Zm00001d015721	3	0.282387	0.882846	10.5911	0.314716
Zm00001d010319	2	0.580404	3.52146	3.58017	4.39744
Zm00001d050642	3	1.94918	1.37421	6.93353	1.82335
Zm00001d002054	2	1.88096	3.66447	0.496468	6.04369
Zm00001d017363	4	6.22969	1.45671	2.14688	2.25318
Zm00001d019288	9	3.25894	0.267938	1.39531	7.17791
Zm00001d036647	3	2.0708	0.042355	9.70815	0.28027
Zm00001d043890	9	1.74474	1.50496	0.961356	7.89151
[truncated: 29,531 more rows]

## Sheet: Table S3
Table S3: DEGs involved in xyloglucosyl metabolic process, xyloglucosyl transferase activity, steroid biosynthetic process
GeneID	L1	L2	L3	L4	Annotation
DEGs involved in xyloglucosyl metabolic process
Zm00001d007231	21.9289	17.4724	10.1539	1.13704	glycosyltransferase family 43 protein, putative, expressed
Zm00001d007269	3.4917	4.44745	22.9433	3.76124	plant-specific domain TIGR01627 family protein, expressed
Zm00001d009539	8.29757	4.78385	6.50807	2.99331	glycosyltransferase family 43 protein, putative, expressed
Zm00001d012983	8.35027	10.1979	18.6952	35.3343	expressed protein
Zm00001d015307	8.58152	18.3082	0.876561	2.51186	plant-specific domain TIGR01627 family protein, expressed
Zm00001d023950	82.4909	11.1249	0.053572	10.9124	plant-specific domain TIGR01627 family protein, expressed
Zm00001d036543	49.8431	1.02441	8.94609	0.032906	glycosyltransferase family 43 protein, putative, expressed
Zm00001d039958	1.16987	17.8171	9.64234	6.75737	glycosyl hydrolase family 10 protein, putative, expressed
Zm00001d052792	11.8266	1.76806	21.3085	14.6324	beta-D-xylosidase, putative, expressed
Zm00001d001763	4.60621	51.6784	11.4596	68.0943	expressed protein
Zm00001d008250	5.34141	17.8322	2.62777	17.0943	glycosyltransferase family 43 protein, putative, expressed
Zm00001d010976	61.0789	13.4027	0.147249	4.68307	glycosyltransferase family 43 protein, putative, expressed
Zm00001d014525	34.275	86.5315	44.7569	1.71119	glycosyltransferase family 43 protein, putative, expressed
Zm00001d018080	38.6209	14.8749	43.1012	8.96389	glycosyl hydrolase family 3 protein, putative, expressed
Zm00001d027938	11.6424	3.25205	44.2052	53.0877	glycosyl transferase, putative, expressed
Zm00001d037656	46.2764	18.0821	107.206	5.28275	glycosyl hydrolase, putative, expressed
Zm00001d047364	6.7216	19.7174	21.064	15.1218	expressed protein
Zm00001d004626	24.9916	27.0235	6.85818	0.350326	glycosyl hydrolase family 3 protein, putative, expressed
Zm00001d009060	17.5862	24.2116	4.32254	7.64339	beta-D-xylosidase, putative, expressed
Zm00001d011959	15.8484	9.17552	0.515428	10.365	exostosin family domain containing protein, expressed
Zm00001d014532	29.3748	0.034511	15.3724	21.9226	plant-specific domain TIGR01627 family protein, expressed
Zm00001d018965	3.09859	3.99616	2.27047	15.6335	glycosyl hydrolase, putative, expressed
Zm00001d028725	15.4631	0.30034	2.73517	7.56845	glycosyltransferase family 43 protein, putative, expressed
Zm00001d039946	15.5366	10.2091	5.33696	3.86117	glycosyl hydrolase family 10 protein, putative, expressed
Zm00001d047737	89.848	18.1613	1.81132	17.5778	proteins of unknown function domain containing protein, expressed
DEGs involved in xyloglucosyl transferase activity
Zm00001d002192	9.79074	3.45689	3.27856	75.7275	glycosyl hydrolases family 16 protein, protein, expressed
Zm00001d014614	52.9346	426.64	22.9147	0.458159	glycosyl hydrolases family 16, putative, expressed
Zm00001d015977	14.2764	9.62672	19.6624	4.72581	glycosyl hydrolases family 16, putative, expressed
Zm00001d021667	14.545	0.087175	13.6672	7.79791	glycosyl hydrolases family 16, putative, expressed
Zm00001d024382	55.1914	8.51346	2.67013	4.47683	glycosyl hydrolases family 16, putative, expressed
Zm00001d027313	92.3378	7.11202	0.320151	54.6914	glycosyl hydrolases family 16, putative, expressed
Zm00001d030103	15.1768	4.00299	17.2019	12.9567	glycosyl hydrolases family 16, putative, expressed
Zm00001d051867	1.59916	5.28969	7.83938	0.0690385	glycosyl hydrolases family 16, putative, expressed
Zm00001d002410	2.32916	10.0519	1.05837	4.6517	glycosyl hydrolases family 16, putative, expressed
Zm00001d014617	221.716	6.40377	6.90419	0.293917	glycosyl hydrolases family 16, putative, expressed
Zm00001d017699	17.4176	8.43055	27.0997	12.8356	glycosyl hydrolases family 16, putative, expressed
Zm00001d024071	38.8101	1.91766	3.33115	8.3904	glycosyl hydrolases family 16, putative, expressed
Zm00001d024386	265.174	0.853515	2.93747	7.9336	glycosyl hydrolases family 16, putative, expressed
Zm00001d029814	209.455	1.89922	13.649	7.30168	glycosyl hydrolases family 16, putative, expressed
Zm00001d047970	9.24481	4.95832	37.5869	0.818713	glycosyl hydrolases family 16, putative, expressed
Zm00001d052651	17.0946	8.1149	46.3228	5.25906	glycosyl hydrolases family 16 protein, protein, expressed
DEGs Involved in Steroid Biosynthetic Process
Zm00001d009666	21.2761	5.58609	15.8805	2.6659	cinnamoyl-CoA reductase-related, putative, expressed
Zm00001d019669	12.2237	0	4.63535	9.6438	dehydrogenase, putative, expressed
Zm00001d028654	9.20763	227.643	141.201	19.8172	NAD dependent epimerase/dehydratase family domain containing protein, expressed
Zm00001d039089	85.8564	17.0723	0.0736045	1.26834	lactate/malate dehydrogenase, putative, expressed
Zm00001d044104	11.1902	6.9097	17.96	5.72891	cinnamoyl-CoA reductase-related, putative, expressed
Zm00001d047797	221.251	10.6432	55.6567	0.424715	NAD dependent epimerase/dehydratase family domain containing protein, expressed
Zm00001d013037	4.50169	104.187	16.2305	9.24901	C-methyltransferase, putative, expressed
Zm00001d028653	273.84	4.87918	10.053	14.1048	NAD dependent epimerase/dehydratase family domain containing protein, expressed
Zm00001d037784	5.89381	52.4905	3.92411	1.70203	NAD dependent epimerase/dehydratase family domain containing protein, expressed
Zm00001d040173	72.46	23.0768	3.63332	7.75522	isoflavone reductase, putative, expressed
Zm00001d045078	16.9985	28.9473	3.24714	17.1851	UDP-glucuronate 4-epimerase, putative, expressed
Zm00001d050409	38.5846	0	4.32404	7.06571	lactate/malate dehydrogenase, putative, expressed

## Sheet: Table S4
Table S4. The primers of qRT-PCR in present study
gene	annotation	F-Primer Sequences（5'-3'）	R-Primer Sequences（5'-3'）
Zm00001d051911	Aux/IAA-transcription factor 10	TTCCTCCGTGTCCTCTTCCT	CCTTTGGCGTCTGAGGTTCT
Zm00001d013707	Aux/IAA-transcription factor 22	ATGGAAACCGTCGTGGGAGA	CGCTTCTTGCCCCTAGTAGG
Zm00001d038698	ARF-transcription factor 23	AGGCGGTTCCTTCCTTCATG	GAACCGTGCCCAAACAAGTC
Zm00001d028017	ethylene-responsive transcription factor, putative, expressed	ACGTGGTGCTGGATATGCAA	GTATTTGCGAAGGCCGAAGC
Zm00001d010287	auxin-induced protein 5NG4, putative, expressed	TCATCACCAAGGTGTCGCTC	GCGAGGACGAAGATCTGGAG
Zm00001d040089	auxin-induced protein 5NG4, putative, expressed	TTCTGGCAGGGTTCCACATC	AAAGAGAAGGTGAGTGGCGG
Zm00001d044943	cytokinin-O-glucosyltransferase 3, putative, expressed	AAGGAGATTGTGGTCAGCCG	CCTCCTCTCATCTGCCTCCT
Zm00001d014888	Gibberellin-regulated GASA/GAST/Snakin family protein precursor, expressed	CATCACTGCCTGCTTCTGGA	CACCTGCTGTGGATGTGGAT
Zm00001d039634	Gibberellin 3-oxidase	TCTCCAAGTGCATGTGGTCC	TGTGCTTGTGGAACTCCTCC
